# Supplementary material for: Genome-wide DNA methylation profile analysis identifies differentially methylated loci associated with ankylosis spondylitis
Source: Arthritis Res Ther. 2017 Jul 25;19:177. doi: 10.1186/s13075-017-1382-1 (PMC5526246; doi:10.1186/s13075-017-1382-1)
Supplement: Supplementary file 3 — Presenting significantly differentially methylated CpG sites between AS patients and healthy controls. (XLSX 167 kb) [file 13075_2017_1382_MOESM3_ESM.xlsx]

## Sheet: Sheet1
CpG name	Chrosome	P value	Adjust P value	Beta-Difference	Mean_AS	Mean_Control	UCSC_REFGENE_NAME
cg14323910	6	3.87e-12	1.84e-06	0.5634	0.919	0.3556	HLA-DQB1
cg22238209	19	2.55e-10	6.05e-05	0.2814	0.9554	0.674	MAG;MAG
cg04777551	6	9.31e-09	0.0014695	0.3594	0.9666	0.6072	HLA-DQB1
cg14249520	11	1.09e-07	0.00960589	0.309	0.919	0.61	CPT1A;CPT1A
cg18835596	6	4.51e-07	0.0237424	0.2026	0.9002	0.6976	MYB;MYB;MYB;MYB;MYB;MYB;MYB;MYB
cg00551647	21	7.57e-07	0.0275843	0.25	0.7856	0.5356	CYYR1
cg03541887	1	1.37e-06	0.0465192	0.2448	0.946	0.7012	LOC646627
cg01923724	1	1.48e-06	0.0466576	0.31	0.8894	0.5794
cg19906284	2	2.07e-06	0.0511185	0.2268	0.8912	0.6644	TTN;TTN;TTN;MIR548N;TTN
cg07861456	16	2.18e-06	0.0511185	0.3114	0.686	0.3746	ADAT1
cg02368812	6	2.27e-06	0.0511185	0.2602	0.8762	0.616	NQO2
cg07409471	17	2.41e-06	0.0511185	0.2264	0.9456	0.7192	TBCD
cg26262840	14	2.59e-06	0.0511637	0.2286	0.9046	0.676	C14orf102;C14orf102
cg07905808	6	2.95e-06	0.0559507	0.2498	0.9318	0.682	TRIM39;TRIM39
cg04003615	5	3.41e-06	0.0583494	0.2426	0.8434	0.6008	RNF130
cg04036920	11	4.28e-06	0.0647026	0.2116	0.9516	0.74	C11orf41
cg27660627	16	4.56e-06	0.0647026	0.2462	0.8948	0.6486	ANKRD11
cg11596902	11	5.52e-06	0.0647026	0.3016	0.8452	0.5436
cg24501381	1	5.66e-06	0.0647026	0.2508	0.8904	0.6396	CCDC30
cg16102040	4	5.69e-06	0.0647026	0.237	0.9292	0.6922	ZNF827
cg17852482	17	5.81e-06	0.0647026	0.352	0.9314	0.5794	TBCD
cg08871608	19	6.01e-06	0.0647026	0.264	0.4214	0.1574	CNTD2
cg17078883	10	6.14e-06	0.0647026	0.2922	0.898	0.6058
cg14834285	17	6.56e-06	0.0656198	0.2418	0.7508	0.509
cg12116137	17	6.69e-06	0.0656198	0.2448	0.8812	0.6364	PRPF8
cg18869709	22	7.14e-06	0.0656198	0.2618	0.8864	0.6246	PACSIN2;PACSIN2
cg08173709	3	7.87e-06	0.0656198	0.225	0.9182	0.6932	FOXP1
cg22904296	14	8.43e-06	0.0675681	0.2008	0.8696	0.6688	CEBPE
cg25382751	19	9.42e-06	0.0675681	0.2844	0.8602	0.5758	TSPAN16;TSPAN16
cg09109411	5	9.64e-06	0.0675681	0.315	0.786	0.471	PDE6A
cg05454562	6	9.7e-06	0.0675681	0.2966	0.8928	0.5962	WDR46;WDR46
cg20782252	7	1.01e-05	0.0675681	0.2078	0.9436	0.7358	MAD1L1;MAD1L1;MAD1L1
cg07814567	4	1.02e-05	0.0675681	0.267	0.8658	0.5988	DAPP1
cg11014468	3	1.02e-05	0.0675681	0.319	0.944	0.625	DCP1A
cg12483340	15	1.04e-05	0.0675681	0.3216	0.918	0.5964	TMEM87A
cg16379999	14	1.21e-05	0.0717474	0.2398	0.849	0.6092	SEL1L
cg08154963	17	1.26e-05	0.0737387	0.3382	0.9286	0.5904	RAD51L3;RAD51L3;RAD51L3
cg10909185	11	1.32e-05	0.0741007	0.4512	0.6682	0.217	KLHL35
cg25664938	3	1.35e-05	0.0741007	0.2632	0.8302	0.567	CDGAP
cg12376829	7	1.36e-05	0.0741007	0.2388	0.9396	0.7008	MAD1L1;MAD1L1;MAD1L1
cg06898168	7	1.37e-05	0.0741007	0.2006	0.723	0.5224	TNRC18
cg06352352	16	1.4e-05	0.0741007	0.305	0.895	0.59	C16orf70
cg09317371	16	1.4e-05	0.0741007	0.202	0.8684	0.6664	CPNE2
cg21283680	3	1.5e-05	0.0741007	0.2702	0.8806	0.6104	SH3BP5
cg11070172	14	1.52e-05	0.0741007	0.2998	0.911	0.6112	CEBPE
cg00478884	14	1.55e-05	0.0741007	0.237	0.8054	0.5684	RNASE10
cg18462898	19	1.56e-05	0.0741007	0.2598	0.8736	0.6138	LOC729991-MEF2B;LOC729991-MEF2B;MEF2B;LOC729991-MEF2B
cg05120113	3	1.59e-05	0.0745144	0.2164	0.9466	0.7302	GLB1;GLB1
cg21002528	11	1.63e-05	0.0756157	0.2572	0.8016	0.5444	CRY2;CRY2
cg25074794	10	1.74e-05	0.0800998	0.2792	0.8886	0.6094	MARCH8;MARCH8;MARCH8
cg15379858	8	1.79e-05	0.0808682	0.2522	0.8826	0.6304	CSGALNACT1;CSGALNACT1
cg07621645	2	1.85e-05	0.0813221	0.3308	0.7892	0.4584	ARHGAP15
cg23648239	14	1.93e-05	0.0830225	0.2078	0.8112	0.6034
cg03479289	11	1.96e-05	0.0830225	0.2258	0.7682	0.5424	C11orf41
cg00980622	14	2e-05	0.0830854	0.2084	0.856	0.6476
cg04362887	14	2.03e-05	0.0830854	0.228	0.9006	0.6726
cg17572056	3	2.13e-05	0.0830854	0.2304	0.9308	0.7004	OSTalpha
cg21685770	12	2.14e-05	0.0830854	0.2532	0.8936	0.6404	OLR1
cg07477602	1	2.18e-05	0.0830854	0.2048	0.7934	0.5886	PPAP2B;PPAP2B
cg14615559	9	2.18e-05	0.0830854	0.2102	0.8802	0.67	LCN2
cg14818701	8	2.28e-05	0.0836817	0.2742	0.8354	0.5612	CSGALNACT1;CSGALNACT1
cg22400420	1	2.37e-05	0.0855685	0.2758	0.9244	0.6486	RGL1
cg06270401	12	2.5e-05	0.0889379	0.308	0.9378	0.6298	DYRK4
cg07052231	12	2.57e-05	0.0908706	0.2558	0.8544	0.5986	PEX5;PEX5;PEX5;PEX5;PEX5
cg19566648	6	2.61e-05	0.0909775	0.2186	0.8806	0.662	RPS6KA2
cg23646375	1	2.79e-05	0.0910773	0.2468	0.8734	0.6266	G0S2
cg02832512	6	2.8e-05	0.0910773	0.2658	0.879	0.6132	FLJ22536
cg09020199	6	2.82e-05	0.0910773	0.2824	0.8806	0.5982	TRIM39;TRIM39
cg17953136	2	2.89e-05	0.0910773	0.2632	0.9294	0.6662	LAPTM4A
cg13984928	17	2.92e-05	0.0910773	0.2762	0.8654	0.5892	ITGAE
cg01012879	1	2.95e-05	0.0910773	0.2122	0.936	0.7238	ADSS
cg00501765	1	2.99e-05	0.0910773	0.3038	0.9098	0.606	C1orf105
cg22840887	10	3.02e-05	0.0910773	0.2602	0.9162	0.656
cg26963146	8	3.03e-05	0.0910773	0.2014	0.8146	0.6132	EIF2C2;EIF2C2
cg22941668	5	3.04e-05	0.0910773	0.256	0.8356	0.5796	MIR145;LOC728264
cg20141108	1	3.09e-05	0.0910773	0.247	0.9098	0.6628
cg00225858	16	3.11e-05	0.0910773	0.29	0.8948	0.6048	ADAD2;ADAD2
cg03370752	11	3.26e-05	0.0912347	0.2672	0.9258	0.6586	TMEM138;TMEM138
cg11153071	17	3.28e-05	0.0912347	0.2398	0.8708	0.631	RPTOR;RPTOR
cg15361231	1	3.37e-05	0.0912347	0.2014	0.896	0.6946	GLRX2;GLRX2;GLRX2
cg03812172	7	3.46e-05	0.0912347	-0.3676	0.538	0.9056	GCK;GCK;GCK
cg16847428	4	3.49e-05	0.0912347	0.2254	0.9062	0.6808
cg02054108	2	3.53e-05	0.0912494	0.2214	0.926	0.7046	USP34
cg18812353	15	3.63e-05	0.092399	0.3094	0.9	0.5906	RFX7
cg08537847	5	3.69e-05	0.0928638	0.2002	0.8542	0.654	MIR145;LOC728264
cg13059136	11	3.77e-05	0.0928638	0.2722	0.9496	0.6774	SNORA54;NAP1L4
cg13652008	2	3.79e-05	0.0928638	0.2578	0.917	0.6592	LTBP1;LTBP1;LTBP1;LTBP1;LTBP1
cg21005412	2	3.82e-05	0.0928638	0.2672	0.914	0.6468	WDR43;SNORD53
cg26647135	7	3.91e-05	0.0928638	0.2708	0.9182	0.6474	PILRB;PILRB;PILRB
cg16802439	16	3.96e-05	0.0928638	0.291	0.9106	0.6196	GALNS
cg22386492	1	3.98e-05	0.0928638	0.2038	0.9118	0.708	KIAA1026;KIAA1026
cg22615330	7	3.98e-05	0.0928638	0.2014	0.6912	0.4898	PRKAG2;PRKAG2
cg20720686	7	4e-05	0.0928638	0.2248	0.9142	0.6894	POR
cg04919592	7	4.02e-05	0.0928638	0.2778	0.8526	0.5748	IQCE;IQCE
cg21700214	18	4.24e-05	0.0933736	0.2894	0.851	0.5616	CNDP1
cg08704934	3	4.3e-05	0.0933736	0.2722	0.8554	0.5832	C3orf21
cg08066875	2	4.34e-05	0.0933736	0.228	0.8642	0.6362
cg08984272	2	4.34e-05	0.0933736	0.208	0.9022	0.6942
cg22840076	19	4.38e-05	0.0939634	0.2924	0.9324	0.64	HNRNPUL1;HNRNPUL1
cg11043002	5	4.41e-05	0.0941677	0.2152	0.867	0.6518	COL23A1
cg08253808	14	4.57e-05	0.095489	0.2652	0.9328	0.6676	WDR20
cg16964946	11	4.57e-05	0.095489	0.2406	0.9034	0.6628	LGR4
cg01699630	6	4.65e-05	0.095489	0.2618	0.9354	0.6736	ARG1
cg20817228	1	4.83e-05	0.095489	0.2322	0.9364	0.7042	LOC728855
cg26435281	1	4.83e-05	0.095489	-0.3008	0.4976	0.7984	FCGR3B
cg06867755	2	4.86e-05	0.095489	0.2798	0.8884	0.6086	CUL3
rs6991394		4.99e-05	0.0964712	0.482	0.6366	0.1546
cg20700740	1	5.37e-05	0.0984468	0.2718	0.8508	0.579
cg14104700	13	5.38e-05	0.0984468	-0.4224	0.4072	0.8296
cg04180462	11	5.45e-05	0.0984468	0.2176	0.8152	0.5976	ACAT1
cg13474450	8	5.49e-05	0.0985224	0.23	0.8978	0.6678	SLC45A4
cg01135648	4	5.5e-05	0.0985224	0.2406	0.88	0.6394	DCAF4L1
cg13525276	14	5.51e-05	0.0985224	-0.2134	0.0694	0.2828	TSHR;TSHR;TSHR
cg02226672	16	5.6e-05	0.099088	0.2212	0.8454	0.6242	SMPD3
cg07814932	1	5.61e-05	0.099088	0.229	0.9018	0.6728	ADAM30
cg05353869	11	5.7e-05	0.0994639	0.4162	0.6392	0.223	KLHL35
cg05153380	5	5.73e-05	0.0994639	-0.3506	0.435	0.7856	ARHGAP26;ARHGAP26
cg04928930	14	6.05e-05	0.101534	0.204	0.8286	0.6246	TMEM55B;TMEM55B
cg01402255	1	6.07e-05	0.101534	0.226	0.7552	0.5292	GATAD2B
cg20121012	12	6.17e-05	0.102048	0.2326	0.8644	0.6318
cg11054816	11	6.44e-05	0.103497	0.2598	0.7742	0.5144	BACE1;BACE1;BACE1;BACE1
cg01502428	17	6.46e-05	0.103497	0.2644	0.8712	0.6068	TIMP2
cg25757820	2	6.47e-05	0.103497	0.2036	0.926	0.7224
cg05902522	3	6.77e-05	0.105362	0.215	0.915	0.7	WWTR1;WWTR1;WWTR1
cg06975018	6	6.83e-05	0.105362	0.2104	0.935	0.7246	ARG1
cg06230847	6	7.11e-05	0.105362	0.2458	0.9606	0.7148	TRIM39;TRIM39
cg11525409	2	7.12e-05	0.105362	0.2444	0.8912	0.6468
cg27319917	16	7.14e-05	0.105362	0.2188	0.6614	0.4426	N4BP1
cg17496887	1	7.15e-05	0.105362	0.2272	0.7992	0.572	S100A7A
cg02291010	5	7.16e-05	0.105362	0.2196	0.879	0.6594	CAST;CAST;CAST;CAST;CAST;CAST;CAST;CAST;CAST;CAST;CAST
cg21253130	13	7.17e-05	0.105362	0.2202	0.7516	0.5314	FRY
cg27229366	17	7.21e-05	0.105362	0.226	0.909	0.683
cg11690666	17	7.39e-05	0.106188	0.2386	0.888	0.6494	NARF;NARF;NARF;NARF
cg10487428	5	7.48e-05	0.107098	0.2838	0.9176	0.6338	PDE4D
cg08472633	16	7.57e-05	0.107426	0.2672	0.8146	0.5474	GALNS
cg17442155	7	7.64e-05	0.107469	0.244	0.9042	0.6602	PILRB;PILRB;PILRB;PILRB
cg24258529	4	7.67e-05	0.107469	0.218	0.8956	0.6776
cg13640297	6	7.73e-05	0.107527	0.2162	0.956	0.7398	WDR27
cg01418351	4	7.83e-05	0.107527	0.2024	0.9144	0.712	MAEA;MAEA
cg07467649	7	7.87e-05	0.107527	0.2022	0.821	0.6188	BAZ1B
cg07712198	5	7.89e-05	0.107527	0.219	0.806	0.587
cg04231085	16	7.92e-05	0.107527	0.241	0.8174	0.5764
cg04943741	8	7.94e-05	0.107527	0.2666	0.9176	0.651	VPS28;VPS28
cg17932662	1	8.18e-05	0.109478	0.2406	0.8552	0.6146	PTPN7;PTPN7
cg00637104	20	8.21e-05	0.10959	0.209	0.7732	0.5642
cg16145324	6	8.32e-05	0.109857	0.2472	0.87	0.6228	MAPK14;MAPK14;MAPK14;MAPK14
cg05709770	3	8.49e-05	0.11146	0.246	0.7098	0.4638
cg08691235	2	8.73e-05	0.112458	0.2074	0.8932	0.6858	TTN;TTN;TTN;MIR548N;TTN
cg03816081	10	8.78e-05	0.112458	0.2446	0.2748	0.0302	LYZL1
cg05627557	2	8.78e-05	0.112458	0.2974	0.8524	0.555
cg07102397	14	8.79e-05	0.112458	0.221	0.9292	0.7082	FOXN3;FOXN3
cg26250129	17	8.84e-05	0.112458	0.2166	0.9042	0.6876	SLC38A10;SLC38A10
cg04590170	11	8.86e-05	0.112458	0.219	0.7614	0.5424	LMO2
cg18535415	1	8.92e-05	0.112474	0.256	0.8074	0.5514	KIF21B
cg04011995	1	8.94e-05	0.112474	0.282	0.8946	0.6126
cg14066298	6	8.99e-05	0.112474	0.2664	0.8792	0.6128	TRIM39;TRIM39
cg06329735	11	9.38e-05	0.112602	0.381	0.7112	0.3302	KLHL35
cg18646851	15	9.44e-05	0.112602	0.2462	0.6946	0.4484
cg01426713	6	9.45e-05	0.112602	0.2742	0.8104	0.5362
cg05681757	12	9.45e-05	0.112602	0.2152	0.8668	0.6516	FGD4
cg03146219	11	9.66e-05	0.112602	0.2232	0.948	0.7248	NADSYN1
cg16509045	9	9.71e-05	0.112602	0.2764	0.8558	0.5794	TRPM6;TRPM6
cg24596116	12	9.74e-05	0.112602	0.2076	0.7084	0.5008
cg18010131	11	9.9e-05	0.112602	0.234	0.8838	0.6498	AMPD3;AMPD3;AMPD3
cg03440799	1	9.94e-05	0.112602	0.2636	0.8744	0.6108	C1orf125;C1orf125
cg16795184	16	9.95e-05	0.112602	0.2036	0.901	0.6974	NUP93
cg10611016	11	0.000100329	0.112689	0.224	0.9074	0.6834	C11orf42
cg05337681	15	0.000100645	0.112705	0.2074	0.7428	0.5354	LIPC
cg06392753	2	0.00010151	0.113405	0.2792	0.786	0.5068	IL1R1
cg25043129	17	0.000106101	0.116339	0.2326	0.8728	0.6402	BAIAP2;BAIAP2;BAIAP2;BAIAP2
cg21761853	6	0.000107597	0.116831	-0.249	0.1778	0.4268	FLOT1
cg13728797	8	0.000111665	0.118289	0.208	0.9422	0.7342
cg14186948	9	0.000113203	0.118531	0.2578	0.6896	0.4318	COL5A1
cg07268332	11	0.000116774	0.118949	0.2662	0.8908	0.6246	AMPD3;AMPD3;AMPD3
cg19607845	6	0.000116994	0.118949	0.2108	0.8176	0.6068	FBXO9;FBXO9;FBXO9
cg13178361	1	0.000117522	0.118949	0.2946	0.8874	0.5928	UAP1
cg10402995	1	0.000119565	0.119691	0.2108	0.936	0.7252	LOC646627
cg07305933	8	0.000122021	0.119691	0.2806	0.8108	0.5302	PVT1
cg16844053	7	0.000125294	0.121123	0.2606	0.8508	0.5902	CUL1
cg04904468	10	0.00012718	0.122003	0.2542	0.8624	0.6082	ZCCHC24
cg04837616	17	0.00012755	0.122003	0.2026	0.8616	0.659	FLJ45079
cg23954655	13	0.000128265	0.122003	-0.2842	0.1444	0.4286	STK24
cg12547959	5	0.000130771	0.123305	0.2486	0.898	0.6494	TRIO
cg15410418	5	0.000131197	0.123305	0.2794	0.9048	0.6254	PDE4D
cg08195176	11	0.000133232	0.124477	0.2784	0.874	0.5956	SIK3
cg10206397	20	0.000134339	0.125019	0.209	0.933	0.724	STK35
cg00668519	3	0.000135078	0.125457	0.2498	0.6738	0.424	VGLL4;ATG7;VGLL4;ATG7;VGLL4;ATG7;VGLL4
cg13265003	21	0.000136204	0.12546	0.2284	0.8798	0.6514	SLC37A1
cg04609694	6	0.000136402	0.12546	0.2092	0.9298	0.7206
cg21727145	15	0.000137975	0.126123	0.2392	0.9414	0.7022	LRRK1
cg02112168	14	0.00013865	0.126123	0.2374	0.8774	0.64	PRPF39;SNORD127
cg11952340	15	0.000141935	0.127586	0.2252	0.8876	0.6624	USP3
cg22022716	8	0.000142544	0.127586	0.2346	0.922	0.6874
cg07496207	5	0.000143753	0.127586	0.2298	0.866	0.6362	ERGIC1
cg01044849	6	0.000144824	0.127586	0.2174	0.9372	0.7198	NCRNA00171
cg26689077	12	0.000145961	0.127586	-0.2122	0.1396	0.3518	ITGB7
cg17080697	6	0.000146158	0.127586	0.2432	0.9152	0.672	TRIM39;TRIM39
cg15412772	17	0.000146699	0.127586	0.252	0.8628	0.6108	MED24;MED24
cg15658793	19	0.000148895	0.127881	0.2178	0.8052	0.5874	NFIC;NFIC
cg01627252	2	0.000150878	0.12831	0.2682	0.775	0.5068	CAPN14
cg22381196	16	0.000152148	0.129158	0.2734	0.9168	0.6434	DHODH
cg16051954	1	0.000152681	0.129378	0.2484	0.8708	0.6224	CABC1
cg06394820	11	0.000154933	0.129892	-0.687	0.0868	0.7738	CCDC86
cg05008854	10	0.000156574	0.130732	0.233	0.788	0.555	KIN
cg11327408	6	0.000156975	0.130732	0.2322	0.8548	0.6226	TRIM39;TRIM39
cg14218851	14	0.000157825	0.130793	-0.5398	0.2018	0.7416
cg05936004	3	0.000157939	0.130793	0.3004	0.9394	0.639	ATP2C1;ATP2C1;ATP2C1;ATP2C1
cg11168614	14	0.000162413	0.132804	0.2562	0.8876	0.6314
cg22652378	17	0.000163808	0.132985	0.2684	0.8698	0.6014	RPTOR;RPTOR
cg08730245	12	0.000167357	0.133314	0.2082	0.9184	0.7102	NPFF
cg22992279	4	0.000167486	0.133314	0.2048	0.9286	0.7238	RBPJ;RBPJ;RBPJ;RBPJ
cg25752703	3	0.000168523	0.133713	0.2966	0.7896	0.493	KIAA1257
cg23956648	3	0.00016924	0.133967	0.2264	0.787	0.5606	IGF2BP2;IGF2BP2
cg03680873	3	0.000169409	0.133967	0.2348	0.9114	0.6766
cg04460364	17	0.000173361	0.134889	0.256	0.8666	0.6106	NDEL1;NDEL1
cg23828301	3	0.000173422	0.134889	0.2298	0.7518	0.522	IL5RA;IL5RA
cg19717347	12	0.000177665	0.136619	0.272	0.7984	0.5264	SLC15A4
cg21792134	3	0.000184868	0.13883	0.2506	0.9516	0.701	IQCB1;IQCB1
cg23815853	12	0.000185746	0.13883	0.2184	0.8724	0.654	RAPGEF3;RAPGEF3;RAPGEF3
cg20977312	5	0.000185944	0.13883	0.2116	0.8832	0.6716	STC2
cg17385088	4	0.000190621	0.140646	0.249	0.8446	0.5956
cg22623649	8	0.000192603	0.140732	0.203	0.8952	0.6922
cg25600606	11	0.000193853	0.140732	0.2282	0.9586	0.7304	HIPK3;HIPK3
cg15086439	1	0.000194603	0.140733	0.2324	0.8854	0.653	EDARADD;EDARADD
cg13227806	3	0.000198033	0.140944	0.2312	0.7664	0.5352
cg02185182	7	0.000198574	0.141022	0.2168	0.826	0.6092	MAD1L1;MAD1L1;MAD1L1
cg22074114	3	0.0002017	0.142176	0.2492	0.744	0.4948	KY
cg10976975	2	0.000207087	0.143206	0.2144	0.9268	0.7124	BMP10;BMP10
cg05971678	10	0.000210526	0.143693	0.2204	0.8698	0.6494	CHST15
cg04425551	6	0.00021427	0.145	0.2496	0.8632	0.6136	TRIM39;TRIM39
cg06272045	15	0.000215664	0.145522	-0.2208	0.3784	0.5992
cg15709265	3	0.000217294	0.145652	0.212	0.766	0.554
cg10500219	1	0.000217485	0.145652	0.2886	0.779	0.4904	MED8;C1orf84;MED8
cg17238065	11	0.000218133	0.145652	0.2732	0.8948	0.6216	CAPN1
cg01556552	1	0.000219188	0.145652	0.2456	0.9072	0.6616
cg22891191	10	0.000219771	0.145802	0.2038	0.711	0.5072	PTPRE
cg13601595	8	0.000225017	0.146791	0.253	0.8134	0.5604	RP1L1
cg16291589	20	0.00022511	0.146791	0.2366	0.9444	0.7078	LRRN4
cg07561747	1	0.000225863	0.146791	0.2556	0.8688	0.6132	KIF21B
cg25253705	13	0.000233257	0.148709	0.2246	0.8194	0.5948	SLAIN1;SLAIN1
cg25397054	7	0.000237406	0.149676	0.2432	0.8376	0.5944	GNA12
cg02835823	16	0.000239093	0.149676	-0.2176	0.562	0.7796
cg26841425	10	0.000239111	0.149676	0.2	0.7216	0.5216	MARCH8;MARCH8;MARCH8
cg11905488	12	0.000244188	0.151995	0.2618	0.8466	0.5848	CLEC12A;CLEC12A
cg13633625	9	0.000247146	0.152576	0.227	0.9074	0.6804
cg25739938	2	0.000247191	0.152576	0.2488	0.9488	0.7	CPSF3
cg25089544	3	0.000253308	0.15399	0.2974	0.902	0.6046
cg06889108	5	0.000255447	0.15399	0.206	0.8468	0.6408	CPEB4
cg25194194	12	0.00025552	0.15399	0.214	0.7664	0.5524	SLC35E3
cg00602295	16	0.000257073	0.154337	0.2306	0.6286	0.398
cg05492904	15	0.000259802	0.155021	0.2422	0.9202	0.678	CYP19A1;CYP19A1
cg16151538	20	0.000260816	0.155031	0.2168	0.894	0.6772	TRPC4AP;TRPC4AP
cg00121045	16	0.000261348	0.155134	0.2314	0.7618	0.5304	UNKL
cg06499368	6	0.000261808	0.155212	0.2734	0.849	0.5756
cg06068369	6	0.000263127	0.155335	0.2294	0.8888	0.6594	PREP
cg26508200	12	0.000263327	0.155335	0.2096	0.9072	0.6976	SSH1;SSH1
cg23587176	7	0.00026485	0.155539	0.2262	0.8702	0.644	FOXK1
cg13255542	11	0.000265808	0.155539	0.2428	0.828	0.5852	THYN1;THYN1;THYN1;THYN1;THYN1
cg13595556	9	0.000267463	0.155539	0.264	0.8884	0.6244
cg11485152	3	0.000269584	0.155539	0.226	0.6988	0.4728	TRNT1
cg01277451	13	0.000270365	0.155801	0.2438	0.9272	0.6834	SLAIN1;SLAIN1
cg07427475	8	0.000273274	0.156162	-0.3204	0.2434	0.5638	PLEC1;PLEC1;PLEC1;PLEC1;PLEC1;PLEC1;PLEC1;PLEC1
cg21221767	14	0.000278699	0.157261	-0.2486	0.1134	0.362
cg07151747	2	0.000279883	0.157454	0.2148	0.9318	0.717	UPP2;UPP2
cg00340958	20	0.000280813	0.157506	0.2238	0.7804	0.5566	B4GALT5
cg05422796	18	0.000283996	0.158307	0.2174	0.7588	0.5414	ZFP161;ZFP161
cg14531665	9	0.000284784	0.158409	0.2132	0.7382	0.525	SPIN1
cg05830425	13	0.000292081	0.159493	0.2692	0.816	0.5468
cg21320567	8	0.000292935	0.159493	0.2168	0.8006	0.5838	CSPP1;CSPP1;COPS5
cg19513582	7	0.000294654	0.159695	0.2082	0.9216	0.7134	UBE2H;UBE2H
cg24768050	4	0.000303399	0.16166	0.2056	0.9256	0.72	LOC401127
cg21285555	8	0.000306017	0.162143	0.28	0.854	0.574	PCMTD1
cg05171937	12	0.000316507	0.165297	0.2724	0.8866	0.6142	STK38L
cg06634140	14	0.000318177	0.165681	0.257	0.8542	0.5972
cg23819411	3	0.000319068	0.165681	0.248	0.8826	0.6346	MCF2L2
cg02272576	6	0.000319385	0.165681	0.2432	0.8864	0.6432	LOC100132354
cg16289618	6	0.000320219	0.165681	0.2074	0.5776	0.3702	LOC285830;LOC285830
cg19619956	5	0.000320675	0.165681	0.2424	0.9	0.6576	FAM193B;FAM193B
cg22062741	8	0.00032074	0.165681	0.2178	0.8012	0.5834	ARHGEF10
cg24923516	2	0.000326158	0.166842	0.2008	0.6362	0.4354	CYP27C1
cg02309841	3	0.000337181	0.169127	0.232	0.8148	0.5828	VGLL4
cg01558916	19	0.000337429	0.169127	0.287	0.7808	0.4938
cg02331830	8	0.000339699	0.169685	-0.2072	0.1976	0.4048	PLEC1;PLEC1;PLEC1;PLEC1;PLEC1;PLEC1;PLEC1;PLEC1
cg12655768	5	0.000339954	0.169685	0.217	0.9138	0.6968	IQGAP2;F2RL2
cg26514623	6	0.000340557	0.169703	0.2086	0.8486	0.64
cg03657281	6	0.000346946	0.171548	0.2492	0.8392	0.59	SLC22A23;SLC22A23
cg21832546	3	0.000349669	0.172054	0.2012	0.8822	0.681
cg09375065	6	0.000350123	0.172054	0.2802	0.8744	0.5942
cg14999947	6	0.000351206	0.172216	0.2346	0.6628	0.4282	ZBTB9
cg15477500	3	0.000352529	0.172253	0.2524	0.8466	0.5942	ZDHHC3;ZDHHC3;ZDHHC3
cg19869422	17	0.0003542	0.172309	0.2044	0.848	0.6436	SMG6;SMG6
cg09221159	10	0.000355964	0.17266	-0.2628	0.297	0.5598
cg17446956	12	0.000358303	0.173187	0.218	0.886	0.668	SSH1;SSH1
cg07356342	1	0.000361656	0.173567	0.2938	0.7366	0.4428	NDUFS2;NDUFS2;FCER1G
cg13466002	17	0.000369307	0.176168	0.2538	0.813	0.5592	ARRB2;ARRB2
cg14543285	14	0.000369888	0.176268	0.2562	0.913	0.6568	RCOR1
cg01081737	8	0.000371716	0.176471	0.2228	0.8222	0.5994	SLC45A4
cg23302989	7	0.00037367	0.176471	0.249	0.8538	0.6048	C7orf31
cg18559579	2	0.000376368	0.177393	0.2482	0.7914	0.5432
cg26478599	7	0.000377586	0.17779	0.2472	0.7888	0.5416	LOC285954;LOC285954
cg17550566	7	0.000379629	0.178574	0.2084	0.8544	0.646	TTYH3
cg23415995	4	0.000384604	0.179843	0.2418	0.7602	0.5184	HSPA4L
cg22153407	1	0.000385071	0.179884	0.206	0.7984	0.5924	GALNT2
cg15033269	3	0.000386249	0.179969	0.2288	0.7656	0.5368	SS18L2
cg08151623	16	0.000394475	0.181142	0.2108	0.6022	0.3914
cg03860256	22	0.000402404	0.181142	0.2362	0.5294	0.2932	MOV10L1;MOV10L1;MOV10L1
cg04252203	3	0.000403465	0.181142	0.2792	0.7846	0.5054
cg01632240	8	0.000404501	0.181142	0.2392	0.8246	0.5854	AP3M2;AP3M2
cg00112952	1	0.000405203	0.181142	0.2186	0.7776	0.559	OR2B11
cg05501357	11	0.000405355	0.181142	0.24	0.8176	0.5776	HIPK3;HIPK3
cg15739581	2	0.00040593	0.181228	0.2672	0.8156	0.5484	GALNT3
cg01498832	17	0.000415895	0.182584	0.2614	0.8464	0.585	RPTOR;RPTOR
cg23169883	10	0.000422854	0.184608	0.316	0.841	0.525	ADAMTS14;ADAMTS14
cg14088282	1	0.000423276	0.184622	-0.2148	0.4582	0.673
cg15625636	14	0.000426048	0.18498	-0.2592	0.4406	0.6998	GPR65
cg10669878	12	0.000426973	0.18505	0.2086	0.7868	0.5782
cg19978674	4	0.00042706	0.18505	0.3734	0.8576	0.4842	HOPX;HOPX;HOPX;HOPX;HOPX
cg21650737	8	0.000434621	0.187107	0.206	0.8026	0.5966	ERICH1
cg11313468	19	0.000436196	0.18722	0.2926	0.9122	0.6196	HNRNPUL1;HNRNPUL1
cg20672711	3	0.000437169	0.18722	0.2194	0.7554	0.536
cg05282889	7	0.000437788	0.18722	0.2608	0.7126	0.4518
cg12991306	8	0.000440636	0.187531	-0.2968	0.3104	0.6072	C8orf80
cg20765716	17	0.000442571	0.188017	0.2992	0.797	0.4978	ITGAE
cg22891070	19	0.000449371	0.189715	0.2054	0.7544	0.549	HIF3A;HIF3A
cg10874314	10	0.000450075	0.189843	0.2334	0.8702	0.6368	PTPRE
cg21406144	2	0.000458211	0.190422	0.2232	0.8228	0.5996
cg26341831	1	0.000469252	0.192448	-0.2554	0.1894	0.4448	TMEM63A
cg01232748	4	0.000471928	0.19317	0.21	0.8094	0.5994	CHIC2
cg20814202	17	0.000472298	0.19317	0.2662	0.68	0.4138	AATK
cg08670658	11	0.0004749	0.193194	0.2768	0.8206	0.5438	ADRBK1
cg24738611	2	0.000476746	0.193194	0.254	0.7406	0.4866	WDR43;SNORD53
cg06654079	16	0.000478035	0.193372	0.2102	0.7378	0.5276	DNAH3;TMEM159
cg12053762	12	0.000482456	0.194168	0.2192	0.6496	0.4304	RIC8B
cg12058385	2	0.000482616	0.194168	0.2414	0.9082	0.6668	ARHGAP15
cg00027232	2	0.000482682	0.194168	0.2078	0.7518	0.544	TGOLN2
cg13069322	7	0.000491223	0.196359	0.208	0.6964	0.4884
cg14547461	8	0.000492386	0.196492	0.2148	0.7908	0.576	KIAA0146
cg18112681	11	0.000497688	0.197515	-0.2234	0.2432	0.4666	RARRES3
cg12039595	1	0.000498499	0.197515	0.2262	0.7384	0.5122
cg24733624	12	0.000501703	0.197876	-0.2828	0.2654	0.5482
cg22138096	7	0.000504762	0.198752	0.2132	0.6472	0.434	LOC285954
cg07043361	12	0.00051425	0.200858	0.2188	0.6796	0.4608	RBM19;RBM19;RBM19
cg12524338	4	0.000515159	0.200858	0.2044	0.9244	0.72
cg01470340	10	0.000520545	0.200858	0.2188	0.7828	0.564	C10orf105;CDH23
cg15532640	12	0.000532637	0.202792	0.3872	0.5628	0.1756
cg24087438	17	0.000543575	0.20455	0.2884	0.857	0.5686	ITGAE;ITGAE
cg14918548	2	0.000547755	0.205422	0.221	0.6034	0.3824
cg20795417	17	0.00055185	0.20606	0.5034	0.9274	0.424	TK1
cg14642045	12	0.000558222	0.207215	0.2676	0.7852	0.5176	UNG;UNG
cg18128887	1	0.000560555	0.207255	-0.2202	0.2026	0.4228	RCAN3
cg12602909	3	0.000566132	0.208367	0.2864	0.6374	0.351
cg06645778	2	0.000568465	0.208809	0.2106	0.8202	0.6096	HSPC159
cg14378231	1	0.00056988	0.208825	0.2304	0.815	0.5846
cg05942508	11	0.000575919	0.209808	0.22	0.4122	0.1922	HTR3A;HTR3A;HTR3A
cg26246880	1	0.000580755	0.210962	-0.2308	0.4286	0.6594	PYHIN1;PYHIN1;PYHIN1;PYHIN1
cg21426759	6	0.000584319	0.211594	0.2338	0.9166	0.6828	TRIM39;TRIM39
cg07592361	2	0.00058548	0.211594	0.2306	0.6506	0.42	ANKMY1;ANKMY1
cg22226592	1	0.000585613	0.211594	0.2164	0.784	0.5676	GPSM2
cg02106072	9	0.000586482	0.211744	0.279	0.7428	0.4638	NFIL3
cg04231094	11	0.000590562	0.21273	0.288	0.7866	0.4986	KLHL35
cg04586126	5	0.000592531	0.212954	0.2356	0.7432	0.5076	MXD3;MXD3
cg22700246	15	0.000598778	0.213783	-0.226	0.433	0.659
cg10531355	5	0.000606088	0.215299	0.21	0.7428	0.5328	SERINC5
cg14209730	2	0.000607194	0.215299	0.2296	0.8562	0.6266
cg13049483	18	0.000608073	0.215299	0.2298	0.6956	0.4658	RAB31
cg07754940	10	0.000619985	0.21716	-0.2612	0.2246	0.4858
cg24897320	1	0.000627785	0.218175	0.2474	0.7916	0.5442	CYB561D1;CYB561D1;CYB561D1;CYB561D1;CYB561D1
cg00917471	1	0.000631045	0.218675	0.2184	0.6064	0.388	LEPRE1;LEPRE1
cg08837215	17	0.000631993	0.218675	0.2144	0.8228	0.6084	UBE2O
cg01627405	19	0.000634548	0.219079	0.2572	0.6782	0.421	MIR1227;PLEKHJ1
cg05338672	6	0.000640887	0.219486	-0.2318	0.1418	0.3736	HLA-C
cg19867914	2	0.000641313	0.219486	0.259	0.7226	0.4636	ARHGAP15
cg18621672	10	0.000641751	0.219486	-0.363	0.3564	0.7194	DYDC1
cg02836325	17	0.000647549	0.220362	0.213	0.784	0.571	PGS1
cg15535471	7	0.000648966	0.220362	-0.2408	0.4242	0.665	HIPK2;HIPK2
cg16096172	6	0.000655154	0.220998	0.2378	0.9356	0.6978
cg10336193	1	0.00065831	0.221314	0.2074	0.8612	0.6538
cg14511782	7	0.000661472	0.221905	0.244	0.6804	0.4364	GPR85;GPR85;GPR85;GPR85
cg25605731	19	0.000662696	0.222052	0.2424	0.8134	0.571	CALR
cg17208953	12	0.000665026	0.222207	0.2204	0.8718	0.6514
cg04839991	2	0.000671248	0.222661	0.2088	0.613	0.4042
cg24361586	17	0.000681742	0.224569	0.2384	0.8736	0.6352
cg04431143	3	0.000683802	0.224701	0.2178	0.6998	0.482	CTDSPL;CTDSPL
cg19677302	12	0.000685204	0.224928	0.2044	0.8148	0.6104	PKP2;PKP2
cg15825027	8	0.00068862	0.225213	0.2334	0.88	0.6466
cg23702046	12	0.000693435	0.225414	0.202	0.862	0.66	TSPAN9;TSPAN9
cg13707794	21	0.000702866	0.225532	0.2146	0.6076	0.393	RCAN1;RCAN1;RCAN1
cg21536783	1	0.000703708	0.225532	0.2334	0.7528	0.5194	TACSTD2;TACSTD2
cg25448856	12	0.000707027	0.226145	0.2824	0.8342	0.5518	EEA1
cg13852284	10	0.000710842	0.226734	0.2246	0.8958	0.6712	C10orf11
cg14801864	20	0.000713138	0.226734	0.2122	0.7572	0.545	BFSP1
cg19570897	15	0.00071558	0.226734	0.205	0.7714	0.5664	KIF7
cg05954830	1	0.000715894	0.226734	0.2314	0.7848	0.5534
cg06966839	17	0.000718925	0.227332	0.2554	0.8238	0.5684	MSI2;MSI2
cg25968394	7	0.000721978	0.227703	0.206	0.8848	0.6788
cg14296561	11	0.000722019	0.227703	0.2118	0.7746	0.5628	BIRC3;BIRC3
cg06259934	10	0.00072684	0.228165	0.2186	0.799	0.5804	ZMIZ1
cg10502324	12	0.000735481	0.22875	-0.212	0.1926	0.4046
cg04915300	2	0.000744561	0.230432	0.2124	0.8484	0.636	GPD2;GPD2
cg07708453	1	0.000751572	0.231776	0.2208	0.7926	0.5718	PRDM2;PRDM2;PRDM2;PRDM2;PRDM2
cg00795812	2	0.000754781	0.232018	-0.22	0.3206	0.5406	PDCD1
cg13438337	9	0.000760643	0.232192	0.2196	0.8858	0.6662	PCSK5
cg06718159	17	0.000760762	0.232192	-0.2402	0.4066	0.6468
cg05481257	2	0.000763107	0.232282	-0.4002	0.3554	0.7556	GDF7
cg11354682	19	0.000763181	0.232282	-0.3256	0.2936	0.6192	C19orf38
cg17240725	7	0.000772059	0.233384	0.373	0.675	0.302	WBSCR26
cg21170682	11	0.000773171	0.233571	0.2144	0.778	0.5636
cg16832648	10	0.000779165	0.234518	0.2492	0.7352	0.486	CCNY;CCNY
cg12682382	8	0.000779772	0.234518	0.225	0.8474	0.6224	UBE2W;UBE2W
cg20639618	4	0.000781004	0.234623	0.209	0.8706	0.6616
cg15724534	2	0.000782201	0.234623	0.2016	0.9522	0.7506	C2orf67
cg27545615	10	0.000793606	0.237323	0.24	0.7662	0.5262	PFKFB3;PFKFB3
cg16768966	17	0.000806662	0.238071	0.2498	0.7396	0.4898	GAS7;GAS7
cg20628942	13	0.000817081	0.239255	0.2154	0.7708	0.5554	TMCO3
cg00619207	1	0.000820865	0.239871	-0.2002	0.176	0.3762	DENND2D
cg15474337	19	0.000823767	0.240285	-0.303	0.2148	0.5178	NAPSB
cg19244300	1	0.000829655	0.241398	0.2198	0.7034	0.4836	GNAI3
cg15135286	2	0.000832686	0.242084	0.2448	0.8048	0.56	LTBP1;LTBP1;LTBP1;LTBP1;LTBP1
cg25198847	4	0.000837755	0.242562	0.224	0.8506	0.6266
cg19623624	10	0.00086574	0.247488	0.3042	0.789	0.4848	LOC619207
cg05963100	7	0.000867312	0.247587	0.2718	0.8764	0.6046
cg27278668	10	0.000880981	0.249885	0.2334	0.5998	0.3664
cg20954870	5	0.000883535	0.250177	0.208	0.8466	0.6386
cg16393899	6	0.000887761	0.250309	0.2008	0.7198	0.519	LYRM4;LYRM4
cg04095097	10	0.00089012	0.25034	0.25	0.562	0.312
cg14507533	13	0.00089372	0.250984	0.2028	0.8382	0.6354
cg00660167	17	0.000902753	0.251838	0.2214	0.891	0.6696
cg10876767	4	0.000903833	0.251842	0.223	0.6764	0.4534	SORCS2
cg03094134	6	0.000921727	0.254286	0.209	0.8394	0.6304	TRIM39;TRIM39
cg05604874	17	0.000934023	0.255431	0.2396	0.7782	0.5386
cg00405190	2	0.000938034	0.255431	0.2428	0.7548	0.512	WIPF1
cg04389994	10	0.000938821	0.255431	0.2036	0.8866	0.683	CCDC109A
cg11906021	17	0.000941387	0.255689	-0.2362	0.4164	0.6526
cg03836521	16	0.000947277	0.256406	0.216	0.727	0.511	SNORA30;SRCAP
cg11357013	15	0.000953742	0.257274	0.2562	0.7174	0.4612	NEO1
cg17500686	15	0.00095708	0.257734	0.2028	0.8086	0.6058
cg00661777	7	0.000962125	0.258808	-0.2962	0.284	0.5802	PIK3CG
cg24489015	17	0.000963986	0.258858	0.2092	0.619	0.4098	LPO;LPO;LPO
cg27226424	4	0.000979073	0.260635	0.2854	0.6626	0.3772
cg23647554	3	0.000980381	0.260635	0.2048	0.8002	0.5954	ZBTB47
cg07241925	4	0.000981907	0.260635	0.224	0.7268	0.5028	MAEA;MAEA
cg08413427	17	0.000989998	0.261233	0.2238	0.7754	0.5516	DBF4B
cg26861460	22	0.000991319	0.261261	0.2004	0.705	0.5046	PARVG;PARVG;PARVG;PARVG
cg24419391	7	0.000999895	0.262589	0.2492	0.6614	0.4122	CLDN3;CLDN3
cg24314564	3	0.00100044	0.262589	-0.2962	0.3694	0.6656
cg13396713	17	0.00100352	0.262783	0.2496	0.8712	0.6216	VPS53;VPS53
cg22805603	2	0.00100505	0.262881	0.2112	0.7714	0.5602	NLRC4;NLRC4
cg07516556	5	0.00100818	0.263368	0.242	0.827	0.585	LPCAT1
cg08817540	3	0.00101454	0.263762	-0.237	0.2206	0.4576	HHLA2
cg10278552	16	0.00102026	0.264165	0.2172	0.5064	0.2892	LOC283867
cg01566692	16	0.00102909	0.265107	0.2104	0.6596	0.4492	SMG1
cg06655216	12	0.00103254	0.265374	-0.212	0.4208	0.6328
cg13509702	8	0.0010348	0.265387	0.2054	0.7412	0.5358	SCRIB;SCRIB;MIR937
cg13079571	6	0.00104739	0.267015	0.2084	0.8752	0.6668	TRIM39;TRIM39
cg00704970	17	0.00104791	0.267015	-0.2478	0.3208	0.5686	RPTOR;RPTOR
cg09859659	8	0.00105587	0.268467	0.2008	0.947	0.7462	DENND3
cg02007288	8	0.00107022	0.270958	-0.2874	0.4492	0.7366	GTF2E2
cg04306507	14	0.00107814	0.272228	0.242	0.867	0.625	LGALS3
cg25838818	2	0.00108647	0.272989	0.2252	0.2946	0.0694	SULT1C2;SULT1C2;SULT1C2;SULT1C2
cg11771383	10	0.00109249	0.273313	0.2314	0.7264	0.495	INPP5A
cg26283496	3	0.00109744	0.273313	-0.268	0.4446	0.7126
cg23807570	12	0.00110637	0.27424	0.263	0.8058	0.5428	ATP2A2;ATP2A2;ATP2A2
cg13712023	5	0.00111795	0.276249	0.2012	0.7142	0.513	ARAP3
cg03502601	17	0.0011231	0.277061	-0.3104	0.4378	0.7482	RPTOR;RPTOR
cg17156633	1	0.0011262	0.277395	0.2172	0.6062	0.389	IPP;IPP
cg11607710	12	0.00114077	0.279404	0.481	0.7578	0.2768	NCOR2;NCOR2
cg23651889	3	0.00114488	0.280119	-0.2162	0.3456	0.5618	LPP;LPP;LPP
cg00686132	6	0.00114774	0.280676	0.2222	0.7018	0.4796	MLLT4;MLLT4;MLLT4
cg13221924	17	0.00115297	0.281468	0.2554	0.772	0.5166	KIAA0753
cg05133591	20	0.00115677	0.281771	0.2122	0.3694	0.1572	NKAIN4
cg01655008	14	0.00116807	0.28234	0.2028	0.8294	0.6266	C14orf109;C14orf109
cg10687131	2	0.00116918	0.28234	-0.4564	0.2586	0.715	GDF7
cg01332882	20	0.00117185	0.282572	0.2016	0.8412	0.6396	ZNFX1
rs10846239		0.00117242	0.282572	-0.3238	0.1424	0.4662
cg00754552	19	0.00117453	0.282752	-0.2194	0.4888	0.7082	NAPSB
cg04173211	15	0.00118673	0.283578	0.5998	0.79	0.1902	IL16;IL16
cg21341487	20	0.00119013	0.283861	0.2098	0.7042	0.4944	GTPBP5
cg22386583	17	0.00120672	0.285274	0.2366	0.8332	0.5966	RPTOR;RPTOR
cg08802841	12	0.0012187	0.28706	0.2246	0.7028	0.4782
cg04870120	15	0.00122437	0.287254	0.2144	0.8206	0.6062
cg07472373	10	0.00122713	0.287332	0.2252	0.7978	0.5726	DRGX
cg06997767	8	0.00124646	0.288578	0.2264	0.729	0.5026	TRPS1
cg06865642	22	0.00125375	0.289499	0.2434	0.7918	0.5484	BRD1;LOC90834
cg17074014	17	0.00126148	0.28987	0.2668	0.7934	0.5266	ITGAE;ITGAE
cg26363759	1	0.00126385	0.289877	0.208	0.5014	0.2934	SPSB1
cg24786875	5	0.00128861	0.293605	0.2268	0.7438	0.517	ANKRD32
cg04082016	2	0.00130119	0.295048	-0.4458	0.2882	0.734
cg01057573	5	0.00130695	0.295608	0.2696	0.8162	0.5466	TNFAIP8
cg15441831	7	0.00130819	0.295608	0.3718	0.8584	0.4866	CLDN4
cg19268695	1	0.00131201	0.295839	-0.2282	0.1644	0.3926	DENND2D
cg18222653	1	0.0013193	0.296011	0.23	0.8762	0.6462
cg13731800	13	0.00132074	0.296011	0.235	0.7192	0.4842	PCCA;PCCA
cg13464573	2	0.00133295	0.29685	0.2162	0.6864	0.4702	RNF144A
cg05583921	3	0.00133376	0.296889	0.2522	0.7192	0.467	ZBTB47
cg01721313	3	0.00134176	0.297886	0.2004	0.7564	0.556
cg14602393	12	0.00134971	0.298616	0.2828	0.7626	0.4798
cg24235882	4	0.00135487	0.299478	0.2318	0.845	0.6132	CHIC2
cg11485012	3	0.00135659	0.299578	-0.2412	0.4022	0.6434	TMEM110
cg27553947	1	0.00136124	0.30001	0.2176	0.534	0.3164	CLSTN1;CLSTN1
cg07530947	13	0.00136171	0.30001	0.2232	0.7782	0.555	COG3
cg05275595	19	0.00137594	0.300413	0.2124	0.5804	0.368	CD177
cg19498794	1	0.00137605	0.300413	0.2552	0.7734	0.5182	RASAL2;RASAL2
cg12342501	2	0.00137853	0.300413	0.6098	0.7774	0.1676
cg15228694	11	0.0013805	0.300413	0.2076	0.7874	0.5798	CYB5R2
cg14328641	11	0.00138882	0.301221	0.2132	0.6006	0.3874	MS4A3;MS4A3;MS4A3
cg16582517	3	0.00139373	0.30187	-0.2758	0.2292	0.505	BHLHE40
cg27247252	8	0.00139608	0.302082	0.2116	0.8238	0.6122	CSPP1;CSPP1;COPS5
cg03355213	20	0.00142538	0.30466	0.2182	0.4604	0.2422	CHMP4B
cg08462501	4	0.00142584	0.30466	0.2014	0.8116	0.6102	TBC1D1
cg00991179	16	0.00142585	0.30466	-0.2052	0.3144	0.5196
cg27057329	15	0.00142621	0.30466	0.2036	0.6048	0.4012
cg25203245	11	0.00143049	0.304707	0.3222	0.8448	0.5226	FLJ32810
cg22993195	3	0.00144889	0.30695	0.2354	0.771	0.5356	AMIGO3;RNF123
cg04855678	3	0.00145317	0.307418	0.2832	0.8236	0.5404	OSTalpha
cg04073914	4	0.00145545	0.307505	-0.3306	0.61	0.9406	AGPAT9
cg21057323	14	0.00146019	0.30793	-0.248	0.277	0.525	CDC42BPB
cg09993145	1	0.00146262	0.308058	-0.2768	0.1214	0.3982	RUNX3
cg27048067	8	0.00147712	0.30925	0.2132	0.8804	0.6672	ERICH1
cg03902462	8	0.00147742	0.30925	0.2658	0.7082	0.4424	LONRF1
cg14329860	2	0.00148104	0.309519	0.2174	0.7514	0.534	NRXN1;NRXN1
cg12209946	3	0.00148999	0.310363	0.2404	0.8288	0.5884
cg00859858	1	0.0014906	0.310363	-0.2008	0.3122	0.513	ZC3H12A
cg14780466	2	0.00150171	0.311717	-0.39	0.34	0.73	GDF7
cg06652210	17	0.00151693	0.313664	0.2314	0.7904	0.559	OVCA2;DPH1
cg01081438	1	0.00152757	0.314422	-0.3734	0.1434	0.5168	BRDT;BRDT
cg01290755	12	0.00155336	0.316611	0.274	0.4748	0.2008
cg15848685	6	0.00155821	0.316805	-0.225	0.3846	0.6096	VARS2;VARS2;VARS2
cg13422921	9	0.00156045	0.316805	0.2034	0.681	0.4776
cg23907981	7	0.00158402	0.319016	0.211	0.6884	0.4774
cg14308082	10	0.00160035	0.320805	0.2258	0.7542	0.5284
cg13897348	1	0.00160978	0.321617	0.2012	0.4684	0.2672	MIB2;MIB2;MIB2;MIB2;MIB2
cg02097152	13	0.0016378	0.322712	0.2436	0.746	0.5024	SLC46A3;SLC46A3
cg01350803	7	0.00163917	0.322805	0.5268	0.6868	0.16
cg16045731	14	0.00164349	0.323028	0.2006	0.785	0.5844	LTB4R2;CIDEB
cg04350202	10	0.00164607	0.323133	0.2318	0.748	0.5162	XPNPEP1;XPNPEP1;XPNPEP1
cg23053525	17	0.00165037	0.323441	0.2148	0.7818	0.567	DNAH17
cg19963522	6	0.00165986	0.324226	0.2176	0.5424	0.3248	IPCEF1;IPCEF1
cg03778909	17	0.00166664	0.324747	0.2426	0.7888	0.5462	TBCD
cg07825294	19	0.00168677	0.327382	0.2308	0.7756	0.5448	DAZAP1;DAZAP1
cg00323915	7	0.00168923	0.327449	-0.2524	0.47	0.7224	GIMAP4
cg24606533	1	0.00170004	0.327924	0.2252	0.7894	0.5642	PPAP2B;PPAP2B
cg13753351	9	0.00171839	0.329948	0.244	0.7694	0.5254	PSMB7
cg13544075	9	0.00172469	0.330484	0.2888	0.8344	0.5456	LCN6
cg14984781	17	0.00173375	0.331149	0.2036	0.8782	0.6746	DOC2B
cg06547715	2	0.0017424	0.332122	0.2108	0.5626	0.3518	CXCR2;CXCR2;CXCR2
cg20732703	7	0.00176081	0.333841	0.2372	0.7038	0.4666	GRB10;GRB10;GRB10;GRB10
cg04682905	7	0.00176851	0.334438	0.2056	0.756	0.5504	FBXL18
cg07156839	1	0.00177217	0.33471	0.4442	0.829	0.3848
cg27058497	1	0.00178097	0.335836	-0.2792	0.2078	0.487	RUNX3
cg09190408	11	0.00180817	0.338564	0.203	0.6666	0.4636	PPP1CA;PPP1CA;TBC1D10C;PPP1CA
cg05105330	16	0.0018098	0.338564	0.2226	0.7278	0.5052	KIAA0513
cg03308839	16	0.00182885	0.339319	0.2004	0.776	0.5756	NDE1;NDE1;MYH11;MYH11;MYH11;MYH11
cg00691123	3	0.00183829	0.340006	0.2584	0.8148	0.5564	VGLL4;VGLL4
cg20544852	6	0.00185335	0.341195	0.2142	0.8404	0.6262	TRIM27
cg14882150	2	0.00185388	0.341195	0.2574	0.7958	0.5384	STEAP3;STEAP3;STEAP3
cg00796963	6	0.00185405	0.341195	0.2156	0.7396	0.524	KIAA1009
cg25810938	2	0.00187926	0.343433	0.2526	0.573	0.3204	ANKMY1;ANKMY1
cg03850986	10	0.00188638	0.343874	0.2066	0.6508	0.4442	ABLIM1;ABLIM1;ABLIM1
cg02175321	11	0.00188982	0.343904	0.3004	0.7536	0.4532	PDGFD;PDGFD
cg14369981	9	0.00190455	0.344735	0.2044	0.7656	0.5612
cg08864944	1	0.00190759	0.344735	0.2532	0.7486	0.4954	PBX1
cg25817503	4	0.00190865	0.344735	-0.3236	0.5326	0.8562	AFAP1;AFAP1
cg02886208	11	0.00195424	0.349451	0.208	0.9044	0.6964	SPON1
cg09408143	16	0.0019601	0.350082	0.2598	0.7748	0.515	RAB11FIP3;RAB11FIP3
cg26930596	1	0.00196291	0.350208	0.2898	0.8368	0.547	PRKCZ;PRKCZ;PRKCZ
cg03466780	9	0.00197264	0.350589	0.3616	0.5062	0.1446	EXD3
cg26509250	2	0.00197561	0.350624	0.2068	0.787	0.5802
cg10553204	2	0.00198089	0.350904	-0.3536	0.5288	0.8824	GDF7
cg23206115	6	0.00200071	0.352824	0.2338	0.7992	0.5654	ZDHHC14;ZDHHC14
cg09010699	3	0.00200578	0.353068	0.2018	0.8796	0.6778
cg16706502	14	0.00202309	0.355192	0.4836	0.7148	0.2312	C14orf126
cg00203037	3	0.00203021	0.355568	0.2116	0.8382	0.6266	RFTN1
cg01063088	1	0.00203035	0.355568	-0.204	0.086	0.29	HSD17B7;HSD17B7
cg05865327	14	0.00203124	0.355568	0.344	0.9612	0.6172	PPP2R5C;PPP2R5C;PPP2R5C;PPP2R5C;PPP2R5C
cg15878616	20	0.00203285	0.355577	0.2002	0.7774	0.5772	SUMO1P1
cg12195446	13	0.00204309	0.356451	-0.3668	0.491	0.8578	IRS2
cg14654385	11	0.00206018	0.358515	0.2028	0.646	0.4432	FERMT3;FERMT3
cg10440877	2	0.00206288	0.35872	0.2118	0.8	0.5882
cg27141850	2	0.00206878	0.359357	-0.4486	0.185	0.6336	GDF7
cg19676553	14	0.00207266	0.359479	0.2102	0.7592	0.549	BRF1
cg00033213	8	0.00207615	0.359479	0.3686	0.4104	0.0418	TOP1MT
cg05477582	16	0.00208836	0.360433	-0.3132	0.6314	0.9446	CMTM1;CMTM1;CMTM1;CMTM1;CMTM1;CMTM1;CMTM1;CMTM1
cg26146888	5	0.00209621	0.360886	0.3646	0.9524	0.5878	PWWP2A;PWWP2A
cg10953003	1	0.00210077	0.360886	0.2202	0.7114	0.4912	FUCA1
cg05304531	1	0.0021122	0.36159	0.2244	0.5526	0.3282	DHDDS;HMGN2;DHDDS
cg06202737	2	0.00214778	0.365041	0.2428	0.6812	0.4384
cg15625495	1	0.00216341	0.366243	0.2394	0.27	0.0306	VPS72
cg14611767	9	0.00220395	0.369301	0.2698	0.7876	0.5178
cg12169661	7	0.00220623	0.369327	0.206	0.4748	0.2688	CLDN3;CLDN3
cg13062455	14	0.00220842	0.369385	0.2034	0.7634	0.56	SEL1L
cg16998950	5	0.00222341	0.370975	0.2918	0.776	0.4842	ELL2
cg25904344	7	0.00222479	0.371074	-0.322	0.526	0.848
cg21149266	15	0.00222728	0.371228	0.3278	0.6584	0.3306	FAM63B;FAM63B
cg15752756	6	0.00224828	0.372109	-0.201	0.122	0.323	HLA-DQB1
cg00858400	16	0.00226967	0.37382	0.2174	0.7968	0.5794	SLC7A5
cg01280390	8	0.00227207	0.373833	0.2396	0.5278	0.2882	CSGALNACT1;CSGALNACT1;CSGALNACT1
cg16592832	22	0.0022783	0.374185	0.2046	0.6102	0.4056	C22orf45;C22orf45;UPB1
cg00493422	4	0.00229104	0.374219	0.236	0.4222	0.1862	HOPX;HOPX;HOPX
cg19975346	10	0.00229434	0.374472	0.256	0.7908	0.5348	FAM53B
cg09187107	17	0.00230232	0.374511	0.2038	0.7528	0.549	FLJ90757
cg11254053	1	0.00230515	0.374843	0.2906	0.7572	0.4666	AK2;AK2
cg07136111	7	0.00230767	0.375095	0.2468	0.7278	0.481	FAM188B
cg27117792	12	0.00230859	0.375095	0.231	0.568	0.337
cg17830959	6	0.00230908	0.375095	-0.206	0.1304	0.3364	HLA-B
cg26393016	6	0.00234122	0.378587	0.2512	0.6776	0.4264	LOC285830;LOC285830
cg09504384	10	0.00234301	0.378658	0.2958	0.964	0.6682	LRRC20;LRRC20;LRRC20
cg14333394	9	0.00237179	0.38111	0.211	0.676	0.465	TRAF2
cg12810837	12	0.00238122	0.382226	-0.2402	0.4254	0.6656	CLEC2D;CLEC2D
cg21037527	2	0.00239265	0.383086	-0.3268	0.564	0.8908	SH3BP4
cg04348707	6	0.00241214	0.384194	0.2358	0.8548	0.619	HLA-DOB
cg21587006	10	0.00242945	0.385139	0.3698	0.8368	0.467
cg23672828	19	0.00244081	0.385959	0.2016	0.7774	0.5758	LAIR1;LAIR1
cg04784315	9	0.00244459	0.386095	0.2578	0.7274	0.4696	GPR21;RABGAP1
cg05083852	16	0.00249349	0.38982	0.2616	0.6404	0.3788	CMIP
cg11303839	7	0.0025102	0.391232	-0.2114	0.1688	0.3802	CCL26
cg09101062	5	0.00251083	0.391232	0.264	0.8754	0.6114	C5orf34
cg24933919	13	0.00251175	0.391245	0.2356	0.7732	0.5376
cg02279108	7	0.00252243	0.391493	0.237	0.7758	0.5388
cg10449329	12	0.00256586	0.394959	0.235	0.9616	0.7266	STX2;STX2
cg07597816	3	0.00257102	0.395407	0.319	0.9314	0.6124
cg08967584	11	0.00259458	0.397328	-0.382	0.2526	0.6346
cg25336926	7	0.00260432	0.397894	-0.2194	0.0732	0.2926	FZD1;FZD1
cg11193767	4	0.00260582	0.397894	0.2454	0.7226	0.4772	LIN54;LIN54;LIN54
cg21052814	15	0.00260651	0.397894	0.2914	0.7136	0.4222	RASGRF1;RASGRF1
cg05699739	13	0.00262569	0.398766	0.2032	0.5764	0.3732
cg04051365	3	0.00264594	0.400812	0.214	0.7868	0.5728
cg26724841	7	0.00265745	0.401658	-0.2248	0.4914	0.7162	RNF216;RNF216
cg24926276	19	0.00267427	0.40317	0.2364	0.8056	0.5692	LRG1
cg04118119	13	0.00269347	0.404392	0.2188	0.7872	0.5684	ESD
cg08146865	3	0.00270226	0.404558	-0.3134	0.656	0.9694	NME6
cg13733708	20	0.00275229	0.407578	0.2282	0.7866	0.5584	ZNF335
cg21949194	2	0.00276081	0.407803	-0.2148	0.259	0.4738
cg05798664	1	0.00277631	0.408668	0.2186	0.7732	0.5546	STK40
cg15969227	6	0.00280594	0.410324	0.2154	0.531	0.3156
cg16270399	18	0.00281587	0.410663	0.2168	0.5708	0.354	LOC284276
cg02296171	2	0.00282063	0.411104	0.2162	0.7636	0.5474
cg17039645	6	0.00282538	0.411127	0.2604	0.7216	0.4612	C6orf10
cg20450689	18	0.00282859	0.411127	0.2602	0.5372	0.277
cg05718076	8	0.00284252	0.412337	0.2184	0.733	0.5146
cg13995774	5	0.00288174	0.415537	0.2492	0.782	0.5328	MAML1
cg23742669	18	0.00289638	0.416254	0.2116	0.9138	0.7022	C18orf1;C18orf1;C18orf1;C18orf1;C18orf1;C18orf1
cg24827600	2	0.00294081	0.418645	0.2776	0.7828	0.5052	LASS6
cg15198148	1	0.00294962	0.419344	0.3874	0.7976	0.4102	FAAH
cg09452568	5	0.00295077	0.419344	0.2232	0.6966	0.4734	ESM1;ESM1
cg08570077	7	0.0029561	0.419365	-0.4616	0.4012	0.8628
cg01924292	12	0.00299145	0.42215	0.2468	0.7996	0.5528	ADIPOR2
cg10787197	6	0.00300982	0.423643	0.211	0.7698	0.5588	C6orf105;C6orf105
cg12157761	15	0.00301597	0.423643	0.2	0.7444	0.5444	UACA
cg19137348	6	0.0030218	0.423643	0.2256	0.4474	0.2218
cg23924737	17	0.00302264	0.423643	0.2284	0.7588	0.5304	MRPS23
cg10233454	12	0.0030293	0.423659	0.229	0.645	0.416	LRP1
cg07211972	21	0.00303068	0.423727	0.2844	0.8426	0.5582	CBS
cg25919177	19	0.00304649	0.424391	0.2528	0.8276	0.5748
cg16846069	12	0.00307874	0.426392	0.2158	0.583	0.3672	SCNN1A;SCNN1A;SCNN1A
cg00841141	2	0.00307945	0.426392	0.2016	0.7868	0.5852	SULT6B1
cg05492387	4	0.00308273	0.426473	-0.2434	0.3782	0.6216	RAP1GDS1;RAP1GDS1;RAP1GDS1;RAP1GDS1;RAP1GDS1;RAP1GDS1
cg06639053	12	0.00310097	0.427793	-0.2024	0.4412	0.6436
cg13157980	8	0.00310439	0.42797	-0.2026	0.281	0.4836	EIF2C2;EIF2C2
cg27591502	5	0.00313042	0.430681	0.2738	0.809	0.5352	DOCK2;FAM196B
cg26155681	11	0.00313764	0.430759	0.3548	0.5996	0.2448	HTATIP2;HTATIP2;HTATIP2;HTATIP2;HTATIP2
cg07147033	1	0.00314491	0.430987	0.2208	0.6656	0.4448	MIB2;MIB2;MIB2;MIB2;MIB2
cg12334488	2	0.00315988	0.431806	-0.2752	0.5888	0.864	GDF7
cg07755735	2	0.00316062	0.431806	-0.2756	0.3536	0.6292	GDF7
cg02319986	19	0.00316878	0.432173	0.2178	0.7618	0.544	PRAM1
cg08400494	13	0.00317521	0.432446	0.2988	0.6822	0.3834	CARS2
cg01016092	18	0.00320351	0.433559	-0.4584	0.2074	0.6658	SLC14A1;SLC14A1;SLC14A1;SLC14A1
cg11231701	20	0.00322036	0.434316	0.231	0.8398	0.6088	CDK5RAP1;CDK5RAP1
cg01723892	1	0.00322442	0.434402	0.213	0.5404	0.3274
cg23469878	9	0.00327431	0.43653	0.2208	0.7466	0.5258	LCN6
cg12414174	12	0.00328303	0.436658	0.2048	0.8342	0.6294
cg20090290	11	0.00329769	0.437432	0.229	0.6766	0.4476	AMBRA1
cg22992772	17	0.00330261	0.437632	0.226	0.831	0.605	BAIAP2;BAIAP2;BAIAP2;BAIAP2
cg23597162	7	0.0033094	0.437896	0.2034	0.6988	0.4954	JAZF1
cg15401418	17	0.00333252	0.439204	0.214	0.7458	0.5318	SEPT9;SEPT9;SEPT9;SEPT9
cg00992253	14	0.00334793	0.440152	0.25	0.762	0.512
cg01474011	2	0.00335246	0.440257	0.2462	0.6704	0.4242	CUL3
cg10471638	6	0.00335611	0.44042	0.492	0.799	0.307
cg09418321	12	0.00338615	0.441975	0.2192	0.7512	0.532	DYRK4
cg24591913	10	0.00341241	0.443121	-0.2156	0.6914	0.907
cg00019495	4	0.00341755	0.443424	0.2146	0.4732	0.2586	HOPX;HOPX;HOPX;HOPX;HOPX;HOPX
cg22626169	6	0.00349683	0.449253	0.2268	0.7496	0.5228
cg18537222	3	0.00351152	0.450166	0.2346	0.7848	0.5502	PPARG;PPARG;PPARG;PPARG
cg04730047	3	0.00354335	0.451576	0.2048	0.5458	0.341	TBC1D23
cg16824113	12	0.00355015	0.45161	0.221	0.769	0.548
cg11671363	5	0.00355513	0.451701	0.2056	0.7594	0.5538	MIR145;LOC728264
cg21201401	20	0.00356368	0.451701	-0.2408	0.3226	0.5634	LIME1
cg02506984	7	0.00357106	0.451925	0.2668	0.8262	0.5594	RHEB
cg14516183	3	0.00357702	0.452438	0.2372	0.8134	0.5762	SEC22A
cg26337497	3	0.00359252	0.453043	-0.2424	0.4992	0.7416	OSBPL10
cg27023597	17	0.00360411	0.453043	-0.2042	0.477	0.6812	MIR21
cg07658508	4	0.00360578	0.453043	0.3152	0.7588	0.4436	SLC26A1
cg09763373	16	0.00360758	0.453043	0.2268	0.7848	0.558	SOLH
cg23334433	17	0.00364658	0.455148	0.2294	0.7768	0.5474	AATK
cg03764364	10	0.00364745	0.455148	0.2022	0.444	0.2418
cg04921578	13	0.0036639	0.455923	0.2468	0.6602	0.4134	PCCA;PCCA
cg00740510	22	0.00367308	0.456303	0.4814	0.6582	0.1768	MPPED1
cg14963498	8	0.00369008	0.457204	0.3002	0.716	0.4158	RRM2B
cg04747180	4	0.00369851	0.457662	0.2698	0.7224	0.4526	KLHL5;KLHL5;KLHL5;KLHL5
cg22321572	6	0.00372293	0.459265	0.236	0.5114	0.2754	C6orf124
cg07053114	10	0.00372407	0.459265	0.2138	0.6052	0.3914	PTPRE
cg10679182	7	0.00379487	0.46197	0.2384	0.738	0.4996	EXOC4
cg09074113	2	0.00379737	0.46197	-0.2592	0.487	0.7462	GDF7
cg23575688	11	0.00381988	0.463267	0.2356	0.5276	0.292
cg17187762	22	0.00383468	0.464205	0.2442	0.6742	0.43
cg11027717	11	0.0038807	0.466556	0.2128	0.6724	0.4596
cg21838924	7	0.00390939	0.468102	0.384	0.8952	0.5112	CLDN4
cg06623899	8	0.00390969	0.468102	0.2636	0.7878	0.5242	DENND3
cg10826999	1	0.0039125	0.468121	0.2092	0.7818	0.5726
cg05886087	2	0.00391824	0.468415	0.2534	0.7144	0.461
cg08425796	22	0.00392204	0.468415	0.2324	0.588	0.3556
cg15572396	3	0.00392752	0.468415	0.2246	0.5934	0.3688	PXK
cg17843665	13	0.00393107	0.46856	-0.2208	0.363	0.5838	MIPEP
cg13692972	11	0.00396199	0.470006	0.206	0.7038	0.4978	OTUB1;OTUB1
cg16279861	11	0.00396531	0.470188	0.2114	0.6492	0.4378
cg08617160	19	0.00397246	0.470188	0.2	0.6362	0.4362	MIER2
cg20927119	7	0.00398708	0.471201	0.2252	0.6054	0.3802	ACTR3C;ACTR3C;ACTR3C
cg20728490	10	0.00398798	0.471201	-0.2	0.2502	0.4502	DNTT;DNTT;DNTT;DNTT
cg19404444	1	0.00405379	0.474886	0.212	0.6282	0.4162	SKI
cg05061769	15	0.00409634	0.476691	0.2116	0.6676	0.456
cg04727458	19	0.00410323	0.47723	0.4038	0.7286	0.3248
cg05327068	15	0.00417387	0.480812	0.2446	0.745	0.5004	NOP10
cg08557970	6	0.00418011	0.481297	0.2138	0.662	0.4482	RPS6KA2;RPS6KA2
cg05758467	2	0.00422297	0.483362	0.2316	0.6966	0.465	HDAC4
cg07790752	1	0.00430594	0.487512	0.2266	0.8498	0.6232
cg18618429	3	0.00434018	0.489612	0.2548	0.6496	0.3948	CSTA
cg20875821	18	0.00434141	0.489634	0.2468	0.6704	0.4236	SERPINB2;SERPINB2
cg25164589	10	0.00434573	0.489637	0.267	0.6426	0.3756
cg05314350	6	0.00438291	0.490924	0.2382	0.7472	0.509	TRIM27
cg03722295	19	0.0044012	0.491578	-0.2278	0.383	0.6108
cg08693140	7	0.00440628	0.491834	-0.3014	0.5886	0.89
cg12437013	13	0.0044213	0.492476	0.2636	0.7644	0.5008	TMCO3
cg25761791	19	0.00443876	0.492513	0.2618	0.8084	0.5466
cg13402656	8	0.00444883	0.492625	-0.2328	0.6808	0.9136	DLGAP2
cg01479187	2	0.00446519	0.493259	0.2126	0.543	0.3304
cg17846016	17	0.0044707	0.493397	0.2698	0.755	0.4852
cg23745290	4	0.00449278	0.494241	0.2442	0.7806	0.5364	PPA2;PPA2;PPA2;PPA2;PPA2
cg09458956	2	0.00451833	0.495317	0.2082	0.7794	0.5712
cg22820233	19	0.00453104	0.49638	0.2388	0.697	0.4582	FCAR;FCAR;FCAR;FCAR;FCAR;FCAR;FCAR;FCAR;FCAR;FCAR;FCAR;FCAR;FCAR;FCAR;FCAR;FCAR;FCAR;FCAR
cg12068366	19	0.00453613	0.49638	0.2012	0.7622	0.561	SEMA6B
cg02901006	19	0.00455973	0.49656	-0.2302	0.176	0.4062	CCL25
cg24561419	5	0.00457174	0.49712	0.2276	0.7642	0.5366
cg04904561	14	0.00459808	0.498293	0.2132	0.7554	0.5422	TDRD9;TDRD9
cg25939853	12	0.0046081	0.498489	0.2044	0.5342	0.3298
cg13580758	4	0.0046245	0.498838	0.2888	0.7292	0.4404
cg08774280	4	0.00462694	0.498838	0.2104	0.7198	0.5094	SYNPO2;SYNPO2;SYNPO2
cg18038894	17	0.00464851	0.500246	0.2132	0.7598	0.5466	ACSF2
cg11557901	9	0.00465933	0.500693	0.2576	0.8418	0.5842
cg13551117	2	0.00467426	0.50116	0.253	0.6846	0.4316
cg04502852	8	0.00471162	0.502784	0.218	0.6878	0.4698
cg17540545	19	0.00472772	0.503392	0.2036	0.4744	0.2708	FXYD1;FXYD1
cg14454680	3	0.00473641	0.503946	0.2056	0.8112	0.6056	C3orf26;FILIP1L;FILIP1L
cg19595244	1	0.00474486	0.504378	0.2076	0.7012	0.4936	AHCYL1
cg14425908	1	0.00476264	0.504922	-0.2006	0.5464	0.747	RUNX3
cg11180667	10	0.00476979	0.505321	0.2362	0.6494	0.4132
cg04613734	8	0.00477558	0.505388	-0.4724	0.4054	0.8778	TRPS1
cg06449094	11	0.00478588	0.505914	0.24	0.7958	0.5558	PNPLA2
cg20925233	17	0.00481587	0.507951	0.2426	0.7868	0.5442	NXPH3
cg22523050	7	0.00482113	0.508001	0.2032	0.727	0.5238	CREB3L2
cg25459280	12	0.00487588	0.510406	0.2158	0.7376	0.5218	ZNF664
cg26298914	14	0.0049174	0.512736	0.241	0.725	0.484	RAD51L1;RAD51L1;RAD51L1
cg26052586	18	0.00496583	0.514039	0.205	0.599	0.394	CABLES1;CABLES1
cg19596110	5	0.00499615	0.514716	0.208	0.4702	0.2622	PCDHA6;PCDHA2;PCDHA1;PCDHA7;PCDHA1;PCDHA8;PCDHA6;PCDHA5;PCDHA8;PCDHA3;PCDHA4
cg27200257	17	0.00504124	0.517098	0.2116	0.799	0.5874	P4HB
cg20317872	1	0.00506454	0.518017	-0.2316	0.2278	0.4594	DENND2D;DENND2D
cg04049253	11	0.00507605	0.518312	0.2068	0.8356	0.6288	ZBTB16;ZBTB16
cg18861767	10	0.00510605	0.519918	-0.365	0.0344	0.3994	C10orf58;C10orf58
cg18554789	7	0.00511492	0.52015	0.2552	0.5638	0.3086	HIPK2;HIPK2
cg15431659	3	0.0051311	0.520993	0.2348	0.7852	0.5504	C3orf21
cg07236190	12	0.00513433	0.521006	0.2436	0.7856	0.542	AMDHD1
cg19132462	11	0.00519575	0.522585	0.2464	0.71	0.4636	AMPD3;AMPD3;AMPD3
cg04272820	17	0.00525594	0.525134	0.2264	0.7116	0.4852	THRA;THRA
cg25375916	3	0.00527625	0.525832	0.2172	0.5658	0.3486	SLC33A1
cg21127597	11	0.00528076	0.526143	0.2318	0.6574	0.4256	MPZL3
cg24420366	10	0.00528463	0.526224	0.2398	0.7646	0.5248
cg17724121	11	0.00531476	0.526898	0.4	0.8882	0.4882	HBE1
cg05264870	2	0.00531811	0.5269	0.2134	0.658	0.4446	NRP2;NRP2;NRP2;NRP2;NRP2;NRP2
cg12101586	15	0.00532939	0.527466	0.2178	0.5714	0.3536	CYP1A1
cg02111865	2	0.00533098	0.527514	0.242	0.706	0.464	YPEL5;YPEL5;YPEL5;YPEL5
cg01534284	7	0.00543015	0.531442	0.235	0.594	0.359
cg21052932	14	0.005487	0.534143	-0.2138	0.3054	0.5192	ABHD12B;ABHD12B
cg02808240	6	0.00548706	0.534143	0.2396	0.6074	0.3678	C6orf10
cg25865108	6	0.00550956	0.534953	0.2376	0.7976	0.56
cg19725377	14	0.00559102	0.538936	0.2108	0.5622	0.3514	DCAF5
cg27391816	1	0.00559443	0.538936	0.2676	0.7756	0.508	SLC35E2
cg27260684	16	0.00561379	0.539926	0.238	0.7828	0.5448	KIAA0513
cg11986760	2	0.00561638	0.539926	-0.2042	0.4148	0.619
cg21191514	11	0.00562812	0.540689	0.2088	0.561	0.3522	TH;TH;TH
cg23830185	2	0.00574681	0.544654	0.2116	0.7626	0.551	TNS1
cg07706695	1	0.00578939	0.546502	-0.2486	0.4696	0.7182
cg02621376	1	0.00580395	0.5467	-0.2452	0.4426	0.6878	MCOLN2
cg01155092	17	0.00584133	0.548672	0.2222	0.712	0.4898	TMEM100
cg02309026	10	0.00585356	0.548928	0.2624	0.7398	0.4774
cg04231677	1	0.00585556	0.548928	0.2336	0.655	0.4214	FAM129A
cg15553418	1	0.00587058	0.549566	0.2128	0.6396	0.4268	C1orf144;C1orf144
cg20847110	4	0.00590943	0.550987	0.2168	0.612	0.3952	LOC401127
cg21892720	19	0.00591135	0.550987	0.2022	0.7858	0.5836	LAIR1;LAIR1
cg13471990	10	0.0059192	0.551169	0.213	0.463	0.25	ENTPD1;ENTPD1;ENTPD1;ENTPD1;ENTPD1;ENTPD1;ENTPD1
cg25364972	2	0.00592073	0.551169	0.2246	0.7668	0.5422
cg22249612	12	0.00595045	0.552674	0.2734	0.7202	0.4468	CD63;CD63
cg04834204	2	0.00603383	0.555046	0.2538	0.7258	0.472	ANTXR1
cg20107506	4	0.00608747	0.556669	0.241	0.8206	0.5796
cg23422170	2	0.00610382	0.557137	0.2016	0.7934	0.5918	C2orf48
cg04366628	4	0.00612153	0.557954	0.2524	0.6004	0.348
cg22094071	8	0.0061343	0.558064	0.2596	0.7258	0.4662	FAM82B
cg18369972	17	0.00613689	0.558064	0.2728	0.632	0.3592	GAS7;GAS7
cg01810863	12	0.00614987	0.558493	0.2038	0.6644	0.4606	SILV;CDK2;CDK2
cg21359303	10	0.00620157	0.560289	-0.2436	0.5814	0.825
cg23230830	1	0.00621981	0.560942	0.2492	0.6672	0.418	LOC646627
cg27586417	16	0.00622653	0.561228	0.254	0.766	0.512
cg06801028	10	0.00624153	0.561669	0.2916	0.6168	0.3252	NCOA4;NCOA4;NCOA4;NCOA4;NCOA4
cg11663144	21	0.0063097	0.564495	-0.205	0.5078	0.7128
cg14101485	19	0.00632105	0.564752	0.255	0.5846	0.3296	NFIC;NFIC
cg04610742	1	0.00633793	0.565568	-0.2876	0.4636	0.7512	PGBD5
cg16145187	17	0.00636175	0.565952	-0.3532	0.496	0.8492
cg26750893	2	0.00636223	0.565952	0.2006	0.759	0.5584
cg14268557	6	0.00637051	0.566119	0.2938	0.7704	0.4766	TRIM27
cg12449916	2	0.00641006	0.567542	0.2268	0.718	0.4912
cg00335124	5	0.00641537	0.567832	0.2072	0.8192	0.612	PDE4D;PDE4D;PDE4D
cg16441068	14	0.00642108	0.56788	0.201	0.79	0.589	RCOR1
cg18444544	8	0.00643106	0.568089	0.2318	0.6206	0.3888	RHOBTB2;RHOBTB2
cg24848787	15	0.0064422	0.568263	0.2064	0.4238	0.2174	LIPC
cg08539965	1	0.00646252	0.568958	0.2758	0.7812	0.5054	EIF4G3
cg18854872	2	0.0064915	0.570286	0.2168	0.7622	0.5454	SF3B1;SF3B1
cg00024416	22	0.00652873	0.571831	0.2522	0.5246	0.2724
cg18535410	13	0.00653295	0.571831	0.2088	0.5616	0.3528	F10
cg00446123	20	0.00656286	0.573078	-0.2504	0.3902	0.6406	LIME1
cg12599971	5	0.0065942	0.574996	0.2174	0.4534	0.236
cg13912224	6	0.006631	0.575768	0.2782	0.7568	0.4786
cg26108329	1	0.00663774	0.575823	0.2064	0.684	0.4776	DHDDS;HMGN2;DHDDS
cg19967668	5	0.00673232	0.579236	0.2128	0.6344	0.4216	PCDHB17
cg19157819	10	0.00679591	0.580335	0.2304	0.5896	0.3592	SYNPO2L;SYNPO2L
cg05382012	16	0.00681094	0.580703	0.2336	0.7304	0.4968	AGRP;AGRP
cg08300570	7	0.0068166	0.58085	0.2318	0.724	0.4922	CDK6;CDK6
cg06043201	8	0.00683039	0.58085	0.222	0.7442	0.5222	KIF13B
cg02707162	19	0.0068468	0.581432	0.2642	0.424	0.1598	POLRMT
cg13618516	17	0.00687789	0.582082	0.216	0.7558	0.5398	AATK
cg24548817	21	0.00690996	0.583073	0.2372	0.6664	0.4292	TRPM2
cg13602274	6	0.00693252	0.583537	0.2	0.5976	0.3976
cg14703454	3	0.00695565	0.584429	0.2382	0.7628	0.5246	HHLA2
cg18542546	7	0.00700615	0.587063	0.2214	0.8342	0.6128	MAD1L1;MAD1L1;MAD1L1
cg11225405	1	0.00700731	0.587063	0.2	0.745	0.545
cg07876788	7	0.00702305	0.587162	0.3048	0.616	0.3112	TMEM140
cg07033722	1	0.00703733	0.587708	0.2826	0.7256	0.443	PPT1;PPT1
cg07801894	1	0.00709298	0.589564	-0.203	0.5244	0.7274	RUNX3
cg05271255	17	0.00709853	0.589803	0.23	0.5092	0.2792
cg20211629	18	0.00710244	0.58999	0.2028	0.7304	0.5276	MRO
cg21210041	17	0.00711884	0.590559	0.2482	0.7454	0.4972	MYO18A;MYO18A
cg15334250	3	0.0072188	0.593988	0.2046	0.5086	0.304	EPHB3
cg16034541	3	0.0072227	0.593988	0.2322	0.5322	0.3	MUC4;MUC4;MUC4
cg11151395	17	0.00722526	0.593988	0.2076	0.738	0.5304	MPO
cg25844590	11	0.0072256	0.593988	0.2208	0.8226	0.6018	PPFIBP2
cg08688659	11	0.00725006	0.594674	0.265	0.7084	0.4434	CD44;CD44;CD44;CD44;CD44
cg18887458	7	0.00731301	0.596758	0.2288	0.6138	0.385
cg15042302	7	0.00731554	0.596758	0.2056	0.651	0.4454	PKD1L1
cg14178895	6	0.00732284	0.596923	0.219	0.594	0.375	C6orf105;C6orf105
cg22353097	1	0.00735947	0.598159	0.2024	0.704	0.5016	SLC22A15
cg25105688	1	0.00737133	0.598507	0.2586	0.7094	0.4508
cg09669354	16	0.00740731	0.599105	0.2286	0.521	0.2924	LOC146336
cg22203237	7	0.00743179	0.59954	0.2108	0.5214	0.3106
cg04932082	6	0.00744253	0.59954	0.2544	0.7124	0.458
cg13980609	11	0.00750299	0.600448	0.3074	0.6272	0.3198
cg08861434	13	0.00750735	0.600696	0.3538	0.681	0.3272
cg07711085	20	0.00755663	0.6024	-0.4368	0.3808	0.8176	NKAIN4
cg13300301	11	0.00756486	0.602415	0.2174	0.7074	0.49	FUT4;FUT4
cg10818676	1	0.00759218	0.603283	-0.3226	0.083	0.4056	DUSP27
cg17207736	8	0.00759385	0.603283	0.2328	0.7492	0.5164	SLC45A4
cg01584932	2	0.00762439	0.603525	0.2136	0.657	0.4434	TTC31;TTC31;CCDC142
cg12707346	12	0.00762519	0.603525	0.251	0.654	0.403
cg17901584	1	0.0076278	0.603525	0.2106	0.7722	0.5616	DHCR24
cg23174662	14	0.00763789	0.603798	-0.2012	0.4806	0.6818	HIF1A;HIF1A
cg25593194	1	0.00766841	0.604294	-0.4486	0.4694	0.918	PADI2
cg20559385	6	0.00768009	0.604934	-0.2384	0.3604	0.5988
cg14228103	7	0.00770647	0.605102	0.4198	0.8456	0.4258	PTN
cg17571559	3	0.00770855	0.605142	0.2046	0.5756	0.371	HRH1;HRH1;HRH1
cg06707899	16	0.0077116	0.60518	0.2332	0.6186	0.3854
cg24680646	13	0.00773361	0.605704	-0.2828	0.4678	0.7506	TRPC4;TRPC4;TRPC4;TRPC4;TRPC4;TRPC4
cg06001524	17	0.00774811	0.605947	0.2204	0.7666	0.5462	STX8
cg00719771	6	0.0077507	0.605947	0.2774	0.5978	0.3204
cg14096415	2	0.00778519	0.606934	0.2106	0.5268	0.3162	SH3BP4
cg15075988	10	0.00799754	0.612786	0.2306	0.7168	0.4862	VDAC2
cg12115800	3	0.00801898	0.612846	0.206	0.7524	0.5464
cg23097878	11	0.0080195	0.612846	0.3254	0.7632	0.4378	CRY2;CRY2
cg17547295	5	0.00808211	0.614309	0.2392	0.7836	0.5444	CLINT1
cg07063912	2	0.00809904	0.615008	0.2378	0.6228	0.385	LRRFIP1
cg10172675	8	0.00811949	0.61557	0.228	0.4898	0.2618
cg26315985	1	0.00814749	0.617001	-0.2008	0.478	0.6788	JAK1
cg12559471	4	0.00816508	0.617642	-0.212	0.6156	0.8276
cg23447233	4	0.00817463	0.617835	0.3154	0.5988	0.2834	MAEA;MAEA
cg24171555	2	0.00819446	0.618384	0.2002	0.62	0.4198	AAK1
cg20184271	12	0.00820122	0.618435	0.2392	0.6662	0.427
cg10218876	19	0.00827785	0.619936	0.2372	0.3688	0.1316	TNNT1;TNNT1;TNNT1
cg20513976	20	0.00828219	0.619967	-0.2178	0.323	0.5408	LIME1
cg00531137	16	0.00829169	0.620155	-0.2248	0.3132	0.538
cg16170346	19	0.00830975	0.620167	0.2386	0.7384	0.4998	TMPRSS9
cg24330347	15	0.00832772	0.620785	0.2104	0.8622	0.6518
cg02417427	5	0.00834634	0.620844	0.222	0.6934	0.4714	SERINC5
cg04350675	6	0.00841617	0.622455	0.2092	0.651	0.4418
cg15949805	7	0.00845534	0.623761	0.2384	0.5748	0.3364	ZNF727
cg10825315	14	0.0084675	0.624123	-0.2218	0.1448	0.3666	TSHR;TSHR;TSHR
cg18838701	19	0.00847068	0.624123	0.283	0.5738	0.2908	TNNI3
cg24780759	6	0.008621	0.629208	-0.2446	0.642	0.8866	PPIL6;PPIL6
cg11384744	7	0.00863281	0.629387	0.2136	0.578	0.3644	TSPAN13
cg19342782	1	0.00867783	0.630744	0.2658	0.7076	0.4418	HHLA3;ANKRD13C;HHLA3;HHLA3;HHLA3
cg18784875	12	0.00869079	0.631299	0.256	0.726	0.47
cg27230882	1	0.00872951	0.632656	0.2566	0.6246	0.368
cg16163847	13	0.00875409	0.633662	0.26	0.7114	0.4514	WDFY2
cg22774605	6	0.00877476	0.633975	0.2554	0.7094	0.454	TNFRSF21
cg17496921	19	0.00878359	0.633975	0.2226	0.5516	0.329	TSPAN16
cg05792312	11	0.00884854	0.635977	-0.4188	0.4854	0.9042
cg08223235	18	0.00885625	0.636099	0.2168	0.5048	0.288	BCL2
cg21190228	2	0.00888594	0.636587	0.2298	0.6188	0.389	HDAC4
cg07525077	14	0.00889044	0.636587	0.22	0.5326	0.3126	RNASE3
cg00270625	22	0.00890908	0.637399	0.221	0.853	0.632	CPT1B;CPT1B;CPT1B;CPT1B;CHKB-CPT1B;CPT1B;CPT1B;CPT1B;CPT1B;CPT1B;CPT1B;CPT1B
cg27183173	19	0.00892413	0.637666	0.232	0.7578	0.5258	PALM;PALM
cg19504245	19	0.00897089	0.6391	0.2096	0.478	0.2684	TNNT1;TNNT1;TNNT1
cg10702418	7	0.00898399	0.639605	0.2276	0.6894	0.4618
cg25734726	19	0.00899261	0.639974	0.2396	0.7344	0.4948	SERTAD3;SERTAD3;SERTAD3
cg02098075	8	0.00913477	0.643995	0.234	0.724	0.49	EFCAB1;EFCAB1;EFCAB1
cg27340480	19	0.00917335	0.645166	0.2982	0.707	0.4088	PLAUR;PLAUR;PLAUR
cg15501526	10	0.0092315	0.646485	0.2288	0.5604	0.3316
cg27449572	10	0.00926056	0.646799	0.24	0.5744	0.3344	LOXL4
cg27579771	5	0.00927354	0.647091	0.2104	0.649	0.4386	ARHGAP26;ARHGAP26
cg10317164	3	0.0092916	0.647566	0.2062	0.5162	0.31	IRAK2
cg12165551	11	0.00930936	0.64808	0.238	0.5482	0.3102
cg10338518	4	0.00933051	0.648528	0.2516	0.743	0.4914	AFF1
cg22365313	4	0.00937337	0.649126	0.2236	0.6274	0.4038	PAPSS1
cg01617317	11	0.00938733	0.649569	0.2958	0.6514	0.3556	MS4A3;MS4A3;MS4A3;MS4A3;MS4A3;MS4A3
cg10713515	10	0.0094173	0.650078	0.2008	0.5122	0.3114	COMMD3
cg05023192	2	0.00947659	0.651796	-0.452	0.2466	0.6986	NDUFA10
cg19415746	10	0.00954004	0.653509	-0.23	0.6176	0.8476	NRAP;NRAP
cg24323958	1	0.00955565	0.653832	0.2306	0.5164	0.2858	SLC25A24
cg18578954	6	0.00955822	0.653832	0.227	0.5404	0.3134	TRIM27
cg14774440	8	0.00958984	0.65425	0.2486	0.6318	0.3832	RAB11FIP1;RAB11FIP1;RAB11FIP1;RAB11FIP1
cg26233331	4	0.0096024	0.654371	0.229	0.6674	0.4384	S100P;S100P
cg25179876	10	0.00960953	0.654468	0.2328	0.5518	0.319	NRP1
cg23418075	14	0.0096936	0.655865	-0.52	0.0786	0.5986	TM9SF1;TM9SF1
cg03871140	5	0.0097594	0.657687	-0.3796	0.3026	0.6822
cg19223064	10	0.0098974	0.661899	0.231	0.6716	0.4406
cg12999267	12	0.00993728	0.662397	-0.2	0.268	0.468
cg07493197	17	0.00996528	0.662885	0.2296	0.6124	0.3828
cg05200313	14	0.00998839	0.66377	0.2068	0.4908	0.284	SLC24A4;SLC24A4;SLC24A4
cg26038582	1	0.0100693	0.665306	0.2372	0.6772	0.44	HIVEP3;HIVEP3;HIVEP3;HIVEP3
cg02538681	10	0.0101334	0.666397	0.2124	0.7988	0.5864	ANKRD22
cg16775095	15	0.0101708	0.66728	-0.3656	0.2862	0.6518
cg01586609	11	0.0101874	0.667908	0.2266	0.7126	0.486	HTR3A;HTR3A;HTR3A
cg18463686	7	0.0103046	0.670016	0.2258	0.6598	0.434	CLEC5A;CLEC5A
cg02251850	17	0.0103162	0.670318	-0.218	0.5788	0.7968	RPTOR;RPTOR
cg17419815	12	0.0103308	0.670681	0.2254	0.7978	0.5724	C12orf71
cg18797132	3	0.0103573	0.671197	0.2146	0.6376	0.423	FAM162A
cg02862467	1	0.010358	0.671197	0.2996	0.7004	0.4008	UBR4
cg13675051	8	0.010372	0.671905	0.2608	0.6396	0.3788	RNF19A;RNF19A
cg09322555	6	0.0104199	0.673238	0.233	0.6788	0.4458	PSMB9;PSMB9
cg08950364	1	0.0104477	0.674426	0.4466	0.7434	0.2968
cg23271915	11	0.0104521	0.674524	-0.2136	0.4908	0.7044
cg07876162	19	0.0104909	0.675828	0.2134	0.7364	0.523	PALM;PALM
cg25823926	12	0.01056	0.677803	0.208	0.4894	0.2814	CRADD
cg25140783	1	0.010603	0.679029	-0.2196	0.46	0.6796	RCAN3
cg11642298	3	0.0106422	0.679279	0.2288	0.6784	0.4496	BFSP2
cg11833768	14	0.0106883	0.679907	0.258	0.7322	0.4742	PPP2R5E
cg15549637	7	0.0106904	0.679907	-0.205	0.5146	0.7196	ATXN7L1;ATXN7L1
cg15980656	8	0.0106907	0.679907	0.2508	0.728	0.4772	SDC2
cg20979384	3	0.0107498	0.681087	-0.4252	0.3484	0.7736
cg05413628	16	0.0107525	0.681087	0.2016	0.775	0.5734	CLCN7;CLCN7
cg24608504	2	0.0108069	0.682339	0.2566	0.7504	0.4938	SPTBN1
cg22941573	20	0.0108681	0.683776	0.2016	0.7896	0.588	TMEM189;TMEM189-UBE2V1;TMEM189;TMEM189
cg16579369	16	0.0108683	0.683776	-0.3736	0.2478	0.6214
cg07000116	16	0.0108978	0.684449	0.2594	0.7134	0.454	ZNF689
cg06030535	5	0.0109468	0.685786	0.2272	0.6052	0.378
cg14131038	2	0.0109549	0.685946	0.214	0.6812	0.4672	NCK2;NCK2
cg22175006	2	0.0109689	0.686598	0.204	0.7462	0.5422	ACSL3;ACSL3
cg25826463	19	0.0110269	0.687854	0.247	0.69	0.443	NFIC;NFIC
cg07298177	16	0.0110345	0.687854	0.2344	0.7358	0.5014
cg00500359	11	0.0110516	0.688007	0.2304	0.6652	0.4348	OSBPL5;OSBPL5;OSBPL5
cg19356022	1	0.0110766	0.68873	0.2428	0.6568	0.414	SHC1;SHC1;SHC1;SHC1
cg08473752	17	0.0110911	0.689096	0.2276	0.801	0.5734	NLK
cg11348106	17	0.0111298	0.689787	-0.2018	0.5502	0.752	SEC14L1;SEC14L1;SEC14L1;SEC14L1;SEC14L1
cg03624316	12	0.0111605	0.690187	0.2238	0.5204	0.2966	PFDN5;C12orf10;PFDN5
cg01580228	11	0.0111634	0.690187	0.2536	0.6684	0.4148	MIR1304;SNORA8;SNORD5;SNORA18
cg23423607	14	0.0111654	0.690187	-0.4332	0.5142	0.9474	NDUFB1
cg01008602	8	0.0112173	0.691225	0.227	0.635	0.408	TRIM35
cg01253753	12	0.0112223	0.691358	0.2088	0.7372	0.5284	CLEC4D;CLEC4D
cg18888137	6	0.0112503	0.692329	0.2902	0.6764	0.3862	BRD2;BRD2
cg05642546	7	0.0112527	0.692329	0.238	0.6644	0.4264	ELMO1
cg15994604	11	0.0112874	0.692582	0.206	0.5078	0.3018	EHF
cg11747817	18	0.0112875	0.692582	0.2298	0.9578	0.728
cg23600372	12	0.0113169	0.693257	0.2396	0.6802	0.4406
cg10958452	1	0.0113218	0.693257	0.2548	0.706	0.4512	KDM4A
cg11492723	3	0.0113298	0.693264	0.2094	0.6914	0.482
cg26831416	19	0.0113498	0.693798	0.206	0.5818	0.3758	ACTN4
cg17628491	17	0.0113757	0.694237	0.4872	0.9142	0.427	RPTOR;RPTOR
cg10462778	5	0.0113799	0.694237	0.2388	0.7658	0.527	ERGIC1
cg23492225	10	0.0114013	0.694735	-0.22	0.7606	0.9806
cg03221483	17	0.0114242	0.695562	0.2698	0.676	0.4062	SEPT9;SEPT9;SEPT9
cg24686551	3	0.0114264	0.695605	0.2118	0.5822	0.3704
cg11229715	2	0.0114934	0.69649	0.359	0.4876	0.1286	CUL3
cg16402415	15	0.0115001	0.696603	0.2058	0.713	0.5072	ZNF280D;ZNF280D;ZNF280D
cg05004818	4	0.0115356	0.69767	0.2004	0.6606	0.4602
cg12019801	18	0.0115609	0.697876	0.2422	0.7506	0.5084	ZNF516
cg09399869	10	0.0115907	0.699029	-0.4642	0.4172	0.8814	LOC283050;LOC283050;LOC283050
cg02392882	15	0.0116121	0.699537	0.2228	0.5866	0.3638
cg02856190	11	0.0116163	0.699589	0.2352	0.6004	0.3652	FUT4;FUT4
cg16378063	17	0.0116725	0.699882	0.2156	0.7722	0.5566
cg26981076	11	0.0116858	0.699882	0.2408	0.627	0.3862	MS4A3;MS4A3;MS4A3;MS4A3;MS4A3;MS4A3
cg04046364	12	0.0116904	0.699983	0.2156	0.5618	0.3462	AVIL
cg01594260	2	0.011752	0.70179	-0.3532	0.238	0.5912	LOC339788
cg16820615	13	0.0118213	0.70337	0.2858	0.6948	0.409	RASA3
cg10283505	11	0.0118375	0.703641	0.2068	0.7298	0.523	FUT4;FUT4
cg02262553	4	0.0118558	0.703641	0.2382	0.6306	0.3924
cg22077197	2	0.0118711	0.703719	0.2352	0.6484	0.4132	HDAC4
cg25305879	2	0.0119469	0.705271	0.2322	0.7514	0.5192
cg13390284	1	0.0119544	0.705449	0.201	0.7274	0.5264
cg10981942	5	0.0119901	0.705883	-0.2594	0.2984	0.5578
cg17737776	17	0.0120104	0.705883	-0.2078	0.597	0.8048	AATK
cg26701826	4	0.0120652	0.706453	0.2326	0.6622	0.4296	SGMS2;SGMS2;SGMS2;SGMS2
cg19636224	1	0.0120699	0.706453	0.2112	0.6984	0.4872	ST3GAL3;ST3GAL3;ST3GAL3;ST3GAL3;ST3GAL3;ST3GAL3;ST3GAL3;ST3GAL3;ST3GAL3;ST3GAL3
cg18363918	19	0.0121559	0.708391	0.211	0.4322	0.2212	IGLON5
cg14219124	11	0.0121648	0.708509	0.201	0.388	0.187	APLP2;APLP2;APLP2;APLP2;APLP2;APLP2
cg23829102	4	0.0121719	0.708711	0.2156	0.4162	0.2006
cg23825057	12	0.0122478	0.709847	0.224	0.737	0.513	RILPL1
cg10752508	3	0.0122577	0.709847	0.2002	0.6638	0.4636	CPOX
cg18011517	2	0.0122584	0.709847	0.2298	0.6778	0.448
cg25576961	15	0.0122656	0.709847	-0.2318	0.6706	0.9024	TTC23;TTC23;TTC23;TTC23;TTC23;TTC23;TTC23
cg21728101	7	0.0122709	0.709847	-0.2432	0.2146	0.4578	MAD1L1;MAD1L1;MAD1L1
cg26843872	16	0.0122958	0.71011	0.2048	0.5244	0.3196	TBC1D10B
cg01561304	5	0.0123217	0.710397	0.2294	0.5286	0.2992	COL23A1
cg07197230	22	0.0123417	0.710827	0.2592	0.5946	0.3354	CECR2
cg01538969	6	0.0124034	0.711347	0.2136	0.7	0.4864	DHX16;DHX16
cg00828556	3	0.012405	0.711347	0.2938	0.6628	0.369
cg09157251	11	0.0124505	0.712098	-0.406	0.2212	0.6272	SHANK2
cg18390025	10	0.0125074	0.713052	0.2136	0.6638	0.4502	ELOVL3
cg15511120	11	0.0125078	0.713052	0.2042	0.5782	0.374
cg23363263	2	0.0125294	0.713746	0.2386	0.7354	0.4968	WDFY1
cg14662750	6	0.0125538	0.713768	0.2052	0.6464	0.4412	JARID2
cg24967811	12	0.0125805	0.713889	0.2144	0.652	0.4376	PITPNM2
cg07093324	2	0.0126836	0.715812	0.201	0.435	0.234	ACTR3
cg21333406	4	0.0127772	0.717277	0.2302	0.931	0.7008	GRK4;GRK4;GRK4
cg23772226	22	0.0128061	0.718299	0.2578	0.6334	0.3756
cg00107970	1	0.0130175	0.720687	0.2156	0.4774	0.2618
cg14373220	14	0.0130758	0.722311	0.2324	0.9078	0.6754	PPP2R5C;PPP2R5C;PPP2R5C;PPP2R5C;PPP2R5C
cg01448863	14	0.0131309	0.723312	0.2362	0.6312	0.395	SLC10A1
cg27573991	1	0.0131357	0.723312	0.2272	0.7134	0.4862	C1orf150
cg11464160	2	0.0131614	0.723764	0.2056	0.6316	0.426	PLEKHB2;PLEKHB2
cg16640599	4	0.0131921	0.724172	0.2382	0.626	0.3878	SEC24D
cg25213720	5	0.0132303	0.724644	0.2048	0.4968	0.292	MXD3;MXD3
cg03594078	8	0.0133554	0.726653	0.2144	0.643	0.4286	PIWIL2;PIWIL2
cg02347002	5	0.0133713	0.726746	0.2102	0.6068	0.3966	SLC23A1;SLC23A1
cg02920196	6	0.0134103	0.728031	-0.2038	0.3982	0.602	HLA-DQA1
cg14397918	9	0.0134198	0.728031	0.2264	0.5882	0.3618	APBA1
cg14191466	14	0.0134342	0.728346	0.246	0.4938	0.2478	CDC42BPB
cg12821804	11	0.0134777	0.728785	0.2178	0.3768	0.159	KCNQ1DN
cg13107191	11	0.0134844	0.728823	0.2578	0.5744	0.3166
cg23123250	17	0.0135012	0.728976	0.2168	0.6928	0.476	SPNS2
cg21932814	3	0.0135311	0.72946	0.2214	0.6502	0.4288	CSTA
cg18556976	3	0.0135714	0.729508	0.2378	0.6718	0.434
cg24637417	12	0.0135972	0.730165	0.2508	0.5716	0.3208	DAZAP2;DAZAP2;DAZAP2;DAZAP2;DAZAP2;DAZAP2
cg18404811	17	0.0136005	0.730257	0.213	0.6206	0.4076
cg05767404	1	0.0136097	0.730257	0.211	0.519	0.308	C1orf150
cg08716584	11	0.0136132	0.730277	0.201	0.4942	0.2932	MS4A7;MS4A7;MS4A7;MS4A7
cg02806156	12	0.0136978	0.732184	0.2176	0.6458	0.4282
cg10953410	11	0.0137619	0.733356	0.2704	0.7774	0.507	HTR3A;HTR3A;HTR3A
cg01763719	2	0.0137624	0.733356	0.2388	0.7264	0.4876
cg22528270	7	0.0137761	0.733537	0.316	0.6624	0.3464	PRKAG2;PRKAG2
cg02341197	21	0.0137895	0.733838	0.2068	0.634	0.4272	C21orf62;C21orf62;C21orf62;C21orf62;C21orf62;C21orf62
cg26690318	10	0.0138367	0.734442	0.538	0.7884	0.2504	PYROXD2
cg02332073	7	0.013907	0.734971	0.2076	0.4994	0.2918	TSGA13
cg15275312	3	0.0139407	0.73541	0.2072	0.5258	0.3186	TUSC2
cg11608958	2	0.0139797	0.735611	0.2088	0.6302	0.4214
cg02663945	1	0.0140112	0.735878	-0.2182	0.4228	0.641	SAMD11
cg13086983	1	0.0140139	0.735938	0.2744	0.6454	0.371	ECE1
cg13321166	11	0.0140303	0.736431	0.221	0.569	0.348	MS4A3;MS4A3;MS4A3
cg16558770	15	0.014031	0.736431	0.2206	0.6342	0.4136	ZNF710
cg19649900	19	0.014043	0.736504	0.2012	0.7024	0.5012	SBNO2
cg01692842	11	0.0140543	0.736504	0.2052	0.8404	0.6352	ACAD8
cg21602257	20	0.0140618	0.736504	0.2148	0.608	0.3932	PLTP;PLTP
cg16528597	1	0.0140838	0.736652	-0.2012	0.5124	0.7136	PDE4DIP
cg14494781	6	0.0140913	0.736652	-0.2468	0.6128	0.8596
cg21144063	7	0.0140954	0.736652	0.207	0.5752	0.3682
cg03463948	11	0.0141146	0.736652	0.2374	0.7482	0.5108	UBASH3B
cg00133624	12	0.0141429	0.737132	0.2024	0.5616	0.3592	EFCAB4B;EFCAB4B
cg13084677	4	0.0141466	0.737132	0.2602	0.7124	0.4522	LOC401127
cg07302959	7	0.0141477	0.737132	0.2396	0.7546	0.515	FAM133B;FAM133B
cg13953972	10	0.0141618	0.737296	0.2182	0.652	0.4338	FAM107B
cg03956042	3	0.0142529	0.738984	-0.2024	0.302	0.5044
cg14459032	9	0.0142637	0.739223	0.2136	0.694	0.4804
cg04831327	12	0.0142977	0.739551	0.2384	0.7152	0.4768	RBM19;RBM19;RBM19
cg23643375	17	0.0143027	0.739551	0.4462	0.786	0.3398	SP6
cg08161142	13	0.0143515	0.739741	0.2392	0.7304	0.4912
cg07488141	7	0.014353	0.739741	0.2442	0.6044	0.3602	TNS3
cg23570810	11	0.0143643	0.739741	-0.2428	0.51	0.7528	IFITM1
cg11638399	8	0.014386	0.739772	0.2534	0.659	0.4056
cg26162326	7	0.0144146	0.740323	0.2166	0.6732	0.4566	YWHAG
cg02622846	11	0.0144472	0.740954	-0.2232	0.5644	0.7876
cg25153741	5	0.0144591	0.74101	0.2522	0.7298	0.4776	COL23A1
cg25430838	10	0.0144634	0.74101	0.2492	0.627	0.3778
cg15285436	17	0.0144684	0.74101	0.2076	0.7472	0.5396	BCAS3;BCAS3
cg07880727	7	0.0145054	0.741285	0.2586	0.5576	0.299	C7orf69;PKD1L1
cg05624376	2	0.0145371	0.741779	0.203	0.7128	0.5098	DHRS9;DHRS9;DHRS9;DHRS9
cg22274273	6	0.0145557	0.741779	0.4164	0.6188	0.2024
cg19502359	11	0.0145649	0.741859	0.2164	0.6428	0.4264
cg21310090	20	0.0146391	0.742671	0.2276	0.6196	0.392	PLTP;PLTP
cg09467433	3	0.0146479	0.742729	0.2082	0.7534	0.5452
cg16942632	12	0.0146932	0.743821	0.2262	0.7658	0.5396	CAMKK2;CAMKK2;CAMKK2;CAMKK2;CAMKK2;CAMKK2;CAMKK2
cg07917901	14	0.0147312	0.744655	0.2356	0.6298	0.3942
cg04592811	17	0.0147411	0.744655	0.268	0.6436	0.3756	PIGL
cg24597363	4	0.0147438	0.744713	0.2172	0.6756	0.4584	MAEA;MAEA
cg20894963	12	0.0147625	0.744943	-0.2134	0.5372	0.7506	CLECL1
cg06889571	10	0.0147732	0.745098	-0.248	0.6596	0.9076	ADARB2
cg08132858	7	0.0148231	0.745776	0.2162	0.5574	0.3412
cg24315421	1	0.0148867	0.746832	0.2336	0.4832	0.2496
cg13461622	1	0.0149238	0.747263	-0.219	0.5512	0.7702	RUNX3;RUNX3
cg18514595	22	0.0149415	0.747263	0.4122	0.932	0.5198
cg27307183	6	0.0149462	0.747263	0.2526	0.6166	0.364	CDYL;CDYL;CDYL;CDYL
cg14124415	21	0.0149474	0.747263	-0.2122	0.6248	0.837	ADAMTS1
cg25684151	8	0.0149895	0.747471	0.2264	0.6428	0.4164
cg26184474	5	0.0149999	0.747471	0.2588	0.759	0.5002	KIF2A;KIF2A
cg11098259	15	0.0150186	0.747471	0.218	0.5928	0.3748	AQP9
cg27196880	17	0.0150229	0.747471	0.2188	0.5324	0.3136	PTRF
cg24941342	11	0.0150255	0.747471	0.2452	0.6032	0.358
cg13471188	2	0.0150578	0.747669	0.2208	0.6162	0.3954
cg02266731	12	0.0150653	0.747669	0.25	0.5284	0.2784	CPM
cg15612947	5	0.0150863	0.747825	0.2434	0.6002	0.3568	TRIO
cg06886153	16	0.0150887	0.747825	0.2564	0.5806	0.3242
cg25286393	19	0.0150919	0.747825	-0.2062	0.4496	0.6558	NAPSA
cg10518850	4	0.0151211	0.748437	0.2052	0.9202	0.715
cg15122621	1	0.015135	0.748437	0.2856	0.6832	0.3976	RHBG;RHBG
cg07564563	19	0.0151623	0.748767	0.2022	0.651	0.4488	C19orf28;C19orf28;C19orf28
cg26075966	7	0.0151729	0.749115	0.2026	0.4568	0.2542
cg08160072	2	0.0151792	0.749115	0.2746	0.653	0.3784
cg21519980	20	0.0151891	0.749151	0.3032	0.5062	0.203	BIRC7;BIRC7
cg03450844	7	0.0152565	0.750436	0.2528	0.6018	0.349	GIMAP1
cg00793992	1	0.0153005	0.750962	0.2296	0.9412	0.7116	OR2T3
cg08703231	16	0.0153021	0.750962	0.2194	0.6172	0.3978	C16orf68
cg03349397	6	0.0154252	0.752598	-0.2056	0.4716	0.6772	LY86;LOC285780
cg16436762	11	0.0154602	0.752918	0.2266	0.6714	0.4448	PIWIL4
cg16171137	6	0.0154882	0.753221	0.2182	0.6258	0.4076	BAT3;BAT3;BAT3;BAT3
cg00382999	3	0.0155612	0.753768	0.2142	0.5944	0.3802	NCK1
cg22636722	17	0.0155667	0.753873	-0.2076	0.5882	0.7958	RPTOR;RPTOR
cg06173319	16	0.0156018	0.754597	0.2272	0.4044	0.1772
cg06836480	2	0.0156845	0.755385	0.2168	0.7676	0.5508	DHRS9;DHRS9;DHRS9
cg11510586	9	0.0156996	0.755887	0.2884	0.437	0.1486
cg15312943	11	0.0157805	0.75775	0.2462	0.7078	0.4616	SERGEF
cg04266202	17	0.0158262	0.757946	0.2	0.7106	0.5106	MPO
rs9363764		0.0158413	0.757988	-0.4	0.2306	0.6306
cg10520672	16	0.0158492	0.757988	0.2322	0.5108	0.2786
cg03714676	8	0.015859	0.757988	0.2024	0.793	0.5906	KIAA0146
cg27627524	8	0.0158694	0.757988	0.2362	0.6114	0.3752	ASAP1
cg10285743	15	0.0158714	0.757988	0.2128	0.3092	0.0964	LRRC49;THAP10
cg17494897	2	0.0158767	0.757988	0.2056	0.7912	0.5856	TSSC1
cg10438589	4	0.0158994	0.75844	0.2068	0.6248	0.418
cg06655349	19	0.015991	0.759646	0.2416	0.7104	0.4688	S1PR2
cg23361828	2	0.0160058	0.75966	0.2302	0.7826	0.5524
cg10721755	1	0.0160435	0.760261	0.232	0.6008	0.3688	TRAF5;TRAF5;TRAF5
cg13603332	9	0.0160718	0.760517	0.2378	0.5966	0.3588	SLC44A1
cg21199922	4	0.0160803	0.76056	0.263	0.5926	0.3296	FLJ13197
cg09214243	15	0.0161371	0.760747	0.2644	0.5886	0.3242
cg13413719	6	0.0161393	0.760747	0.252	0.5404	0.2884
cg19746186	1	0.0161753	0.761401	0.2402	0.6004	0.3602	FGGY;FGGY
cg26837399	1	0.0162904	0.763214	0.2364	0.6956	0.4592	NID1
rs10882854		0.0163044	0.763308	-0.3976	0.2472	0.6448
cg02757577	15	0.0163084	0.763308	0.3826	0.7474	0.3648
cg26262049	11	0.016318	0.763346	0.2196	0.6046	0.385	MRVI1;MRVI1;MRVI1;MRVI1
cg14414154	21	0.016327	0.76346	0.2628	0.7378	0.475	APP;APP;APP;APP;APP
cg26885400	13	0.0163852	0.763984	0.2264	0.6088	0.3824
cg26928972	3	0.0163877	0.763984	0.216	0.7554	0.5394	CSTA
cg12182708	10	0.0163945	0.763984	0.2228	0.6538	0.431	MMS19
cg25784280	18	0.0164767	0.764994	0.2244	0.6172	0.3928	DTNA;DTNA;DTNA;DTNA;DTNA
cg17301248	12	0.0164975	0.765039	0.2158	0.7122	0.4964	NAA25
cg16762030	15	0.0165021	0.765039	0.2408	0.674	0.4332
cg24367957	1	0.0165311	0.765523	-0.2046	0.513	0.7176
cg21476940	1	0.0165386	0.765579	0.2326	0.4484	0.2158	ITLN1;ITLN1
cg01290568	2	0.0165505	0.765579	0.2092	0.5598	0.3506	IL1B
cg20699586	1	0.0165506	0.765579	0.233	0.5116	0.2786
cg01766396	2	0.0165524	0.765579	0.2052	0.6884	0.4832	RFTN2
cg07283015	18	0.0165578	0.765579	0.2606	0.745	0.4844	HRH4;HRH4;HRH4
cg26668919	6	0.0165924	0.765864	0.237	0.4798	0.2428	PPARD;PPARD
cg15958424	3	0.0166386	0.76633	0.211	0.5442	0.3332	ACPP;ACPP
rs2385226		0.0166396	0.76633	0.3936	0.7254	0.3318
cg10751070	10	0.0166678	0.766703	0.2306	0.6758	0.4452
cg14664412	3	0.0167875	0.768331	0.2758	0.723	0.4472	CSTA;CSTA
cg18276112	7	0.0168035	0.768584	0.2186	0.7684	0.5498	FOXK1
cg13410614	9	0.0168266	0.768787	0.2286	0.5862	0.3576	SLC2A6;SLC2A6
cg23280720	6	0.0168594	0.768852	-0.225	0.3498	0.5748	HECA
cg20169988	1	0.0168908	0.769466	0.2176	0.5566	0.339	S100A9
cg27123392	15	0.0169327	0.770115	0.2412	0.7714	0.5302	GABPB1;GABPB1
cg01374870	6	0.0169379	0.770178	0.2736	0.637	0.3634	HLA-DMB
cg19320820	4	0.0169415	0.770222	0.2556	0.5274	0.2718	AFF1;AFF1
cg20078972	19	0.0170057	0.771285	0.2768	0.6618	0.385	BRD4;BRD4
cg01431057	1	0.0170206	0.771285	0.2394	0.662	0.4226	S100A8
cg15248035	9	0.0170412	0.771285	0.2284	0.6776	0.4492	CCIN
cg03801286	21	0.0170444	0.771285	0.2166	0.5952	0.3786	KCNE1
cg16356622	1	0.0170467	0.771285	0.2334	0.6468	0.4134	EIF2C1
cg02929855	12	0.0171126	0.772154	0.2648	0.7062	0.4414	CACNA2D4
cg02227879	10	0.0171369	0.772154	0.2166	0.7114	0.4948	CAMK2G;CAMK2G;CAMK2G;CAMK2G;CAMK2G
cg09438069	4	0.0171695	0.772653	0.2782	0.878	0.5998	FAT1
cg03249630	10	0.0172089	0.773648	0.2058	0.6456	0.4398	ANKRD22
cg17837191	17	0.0172448	0.774276	0.2518	0.7024	0.4506	TEX2
cg00832329	14	0.0172518	0.774412	0.264	0.688	0.424	PACS2;PACS2
cg16611967	16	0.0172821	0.774778	0.2504	0.3098	0.0594
cg10385395	13	0.0173078	0.774971	-0.217	0.4538	0.6708	ATP11A;ATP11A
cg15835339	10	0.0173646	0.776269	0.2342	0.7	0.4658	SFTA1P
cg02240622	15	0.0173845	0.776619	0.2226	0.6172	0.3946	PLCB2
cg24211388	6	0.0174154	0.776752	0.2002	0.5888	0.3886	AIF1;AIF1;AIF1
cg20968290	6	0.0174312	0.776894	-0.336	0.603	0.939	CDKAL1
cg23638455	8	0.0174598	0.777518	0.2526	0.6716	0.419	SLC45A4
cg00028022	1	0.0174966	0.777914	0.324	0.5842	0.2602
cg05526809	4	0.0175845	0.778934	-0.3968	0.378	0.7748	MAEA;MAEA
cg17222829	11	0.0176043	0.779189	0.2258	0.6336	0.4078	SHANK2;SHANK2
cg03038262	11	0.0176096	0.779189	-0.2426	0.4214	0.664	IFITM1
cg16481332	7	0.0176326	0.779189	0.2804	0.685	0.4046	IQCE;IQCE
cg26783127	17	0.0176701	0.779843	0.2416	0.7372	0.4956	AATK
cg03906115	2	0.0176727	0.779887	0.2236	0.575	0.3514	LTBP1;LTBP1;LTBP1;LTBP1;LTBP1
cg25907743	10	0.0177068	0.780282	0.2216	0.4694	0.2478	LIPN
cg13870520	4	0.0177526	0.780536	0.236	0.6598	0.4238	SCARB2
cg24475517	2	0.0177685	0.780579	0.2836	0.6876	0.404	CCDC93
cg07291836	20	0.0177726	0.780579	0.2294	0.7506	0.5212	TP53RK
cg12646786	1	0.0177728	0.780579	0.209	0.4302	0.2212
cg09453312	5	0.0177946	0.780942	-0.2004	0.6596	0.86	ITK
cg07285167	1	0.0177956	0.780942	0.2414	0.582	0.3406	CSF3R;CSF3R;CSF3R;CSF3R
cg06072036	11	0.0178123	0.781286	0.2574	0.6786	0.4212	PNPLA2
cg10111352	16	0.0178225	0.781472	0.2022	0.6184	0.4162	ABCC1;ABCC1;ABCC1;ABCC1;ABCC1
cg26709988	16	0.0178758	0.782291	0.224	0.6734	0.4494	CRISPLD2
cg07181209	5	0.0178952	0.782633	0.2266	0.771	0.5444	GALNT10
cg08760493	4	0.0179552	0.784171	0.2184	0.5622	0.3438	COL25A1;COL25A1
cg14849855	1	0.0179841	0.784659	-0.2058	0.5178	0.7236	IL12RB2
cg09379497	6	0.0179876	0.784659	0.2344	0.7162	0.4818	DHX16;DHX16
cg10725937	6	0.018033	0.78481	0.2422	0.668	0.4258	TREM2
cg21263566	1	0.0180757	0.78545	0.265	0.6458	0.3808
cg05057534	2	0.0181287	0.785553	0.2532	0.6486	0.3954	BRE;BRE;BRE;BRE;BRE
cg22534097	10	0.0181442	0.785553	0.2548	0.704	0.4492	ANKRD1
cg24586205	1	0.0182634	0.787547	-0.4654	0.3104	0.7758
cg11075353	11	0.0183698	0.788464	-0.3436	0.3532	0.6968
cg08106973	1	0.0184133	0.788464	0.2034	0.5412	0.3378
cg03471346	1	0.0184169	0.788464	-0.2072	0.5534	0.7606	ABL2;ABL2;ABL2;ABL2;ABL2;ABL2;ABL2;ABL2;ABL2
cg12803108	14	0.0184201	0.788464	0.2062	0.7152	0.509	C14orf102;C14orf102
cg13246468	1	0.0184381	0.788676	0.236	0.476	0.24	LAPTM5
cg09271097	7	0.0184567	0.788766	0.2228	0.651	0.4282	CREB3L2
cg23261343	6	0.0184704	0.788974	0.2762	0.5524	0.2762	RUNX2;RUNX2;RUNX2
cg07055315	2	0.0185235	0.789865	0.231	0.6868	0.4558	NLRC4
cg02379549	6	0.018574	0.79033	-0.3638	0.4836	0.8474	C6orf89
cg07018090	16	0.0186079	0.79105	-0.2064	0.445	0.6514	BANP;BANP
cg23445003	7	0.0186087	0.79105	0.2408	0.681	0.4402	CUX1;CUX1;CUX1
cg02078710	14	0.0186557	0.791305	-0.2054	0.4816	0.687
cg25070639	17	0.0186923	0.791425	0.2134	0.5204	0.307	VAT1
cg03954786	1	0.0187747	0.792826	0.2928	0.6576	0.3648	PAQR6;PAQR6
cg17014186	7	0.0187873	0.793092	-0.219	0.6506	0.8696	MOSPD3
cg25607226	7	0.018814	0.793657	0.2312	0.9062	0.675	PTPRN2;PTPRN2;PTPRN2
cg20991152	1	0.0188356	0.793916	-0.2284	0.5934	0.8218
cg25890575	7	0.0189069	0.794477	0.2378	0.9366	0.6988	PTPRN2;PTPRN2;PTPRN2
cg21519701	17	0.0189367	0.795073	0.2664	0.662	0.3956	TEX2
cg06298740	1	0.018961	0.795672	0.2586	0.6326	0.374
cg10690440	17	0.018998	0.796199	0.3012	0.6414	0.3402
cg03995300	17	0.019055	0.797099	0.2208	0.627	0.4062	ZNF232
cg16736889	16	0.0190585	0.797099	-0.2186	0.463	0.6816	ACSM5
cg02889973	1	0.0191196	0.797666	0.2238	0.5794	0.3556
cg01462353	2	0.0191743	0.798179	0.2104	0.6596	0.4492	DHRS9;DHRS9;DHRS9;DHRS9
cg21249659	12	0.0191848	0.798238	0.257	0.6378	0.3808	OLR1
cg18659081	22	0.0192017	0.798347	0.2614	0.6486	0.3872	PARVG;PARVG;PARVG
cg01609139	4	0.0192376	0.798456	0.2122	0.8904	0.6782
cg18351781	19	0.0192385	0.798456	0.2508	0.689	0.4382	UHRF1;UHRF1
cg17344091	6	0.0192466	0.798456	0.2702	0.6252	0.355	TRIM27
cg19383974	1	0.0192599	0.798524	0.213	0.5828	0.3698
cg24405567	15	0.0193461	0.799105	0.241	0.6628	0.4218
cg12940181	2	0.0193841	0.799792	0.2606	0.6272	0.3666
cg10511985	1	0.0194201	0.800052	0.237	0.6246	0.3876
cg09351881	4	0.0194292	0.800287	0.2188	0.4732	0.2544
cg01388693	3	0.0194582	0.800623	0.4794	0.6492	0.1698
cg03689552	16	0.0194793	0.800636	0.2256	0.61	0.3844	MEFV
cg10323962	16	0.0194886	0.800784	0.2498	0.6174	0.3676	CA5A
cg23018689	1	0.0195023	0.800833	0.2182	0.6682	0.45	DARC
cg05016408	5	0.0195715	0.801003	0.2138	0.468	0.2542	LOC134466
cg00409658	6	0.019582	0.801003	0.2004	0.4848	0.2844	NHSL1;NHSL1
cg26300857	1	0.0197426	0.803568	0.215	0.6878	0.4728	KCNAB2;KCNAB2
cg06257058	7	0.019778	0.803934	0.2242	0.617	0.3928
cg10590338	3	0.0198054	0.804314	-0.2608	0.3526	0.6134
cg21589417	2	0.0198101	0.804368	-0.2726	0.561	0.8336	UBR3
cg15717617	8	0.0198211	0.804424	0.3718	0.7076	0.3358	PLEKHA2
cg06743610	19	0.0198408	0.804424	0.231	0.6446	0.4136	FXYD1;FXYD1
cg08347373	2	0.019867	0.804424	0.2286	0.6552	0.4266	CD302
cg00291213	21	0.0199211	0.804908	0.2042	0.5256	0.3214	RUNX1
cg20222562	6	0.0199385	0.804934	0.2342	0.714	0.4798
cg06468347	17	0.0200157	0.805759	0.2464	0.5762	0.3298	ITGAE
cg14742445	22	0.0200468	0.80617	0.2114	0.5776	0.3662	ASCC2
cg14290576	9	0.0200898	0.807076	0.234	0.5396	0.3056	NFIL3
cg00168694	21	0.0201371	0.807821	0.2768	0.708	0.4312	ETS2
cg05928849	11	0.0201531	0.807821	0.2208	0.6758	0.455	ASAM
cg01170124	12	0.0201889	0.807821	-0.2152	0.5656	0.7808	ISCU;ISCU
cg04042333	17	0.0202096	0.807821	-0.2046	0.547	0.7516
cg24300607	7	0.0202373	0.808169	0.2384	0.659	0.4206
cg10533990	11	0.0202381	0.808169	0.2014	0.553	0.3516	FOLR3
cg16061354	17	0.020424	0.810418	0.2196	0.7354	0.5158	SLC43A2
cg14414903	2	0.0204527	0.810705	0.2288	0.5976	0.3688	HDAC4
cg10011091	8	0.0204634	0.810876	0.2266	0.6156	0.389	SLC25A32
cg17940587	10	0.0204687	0.810937	0.2206	0.5164	0.2958	MINPP1
cg14030719	20	0.0204818	0.81111	-0.2114	0.5334	0.7448	E2F1
cg09303642	12	0.020483	0.81111	0.2446	0.634	0.3894	NFE2;NFE2
cg11854981	6	0.0204862	0.811169	0.225	0.624	0.399	TRERF1
cg12515659	5	0.0205075	0.811343	0.5088	0.7386	0.2298	FAM134B
cg05377120	12	0.020539	0.811666	-0.2066	0.644	0.8506	KLRD1
cg00533990	18	0.0205485	0.811666	0.2206	0.6338	0.4132	MYL12A
cg04940329	17	0.0206763	0.812582	0.2228	0.5782	0.3554	KRT23
cg19869035	7	0.0206886	0.812582	0.2386	0.6452	0.4066	IQCE;IQCE
cg07530172	11	0.0207242	0.812582	0.2146	0.5286	0.314
cg22200736	12	0.0207381	0.812867	0.227	0.6192	0.3922	KRT72;KRT72;KRT72
cg16728539	12	0.020779	0.813312	0.2422	0.6062	0.364	CACNA1C;CACNA1C;CACNA1C;CACNA1C;CACNA1C;CACNA1C;CACNA1C;CACNA1C;CACNA1C;CACNA1C;CACNA1C;CACNA1C;CACNA1C;CACNA1C;CACNA1C;CACNA1C;CACNA1C;CACNA1C;CACNA1C;CACNA1C;CACNA1C;CACNA1C;CACNA1C
cg00534022	2	0.0208285	0.813421	0.245	0.642	0.397
cg20012308	1	0.0208287	0.813421	0.2478	0.6486	0.4008
cg27180555	12	0.0208527	0.813604	0.209	0.6994	0.4904
cg04478251	17	0.0209144	0.813685	0.267	0.6154	0.3484	ABR;ABR;ABR
cg13122498	6	0.0209239	0.813737	0.2356	0.6546	0.419	BTBD9;BTBD9;BTBD9
cg06739107	3	0.0209505	0.813848	0.2046	0.7074	0.5028	LPP;LPP;LPP
cg06684088	7	0.0209542	0.813848	0.2624	0.6916	0.4292
cg09416908	11	0.0209865	0.81385	0.253	0.6968	0.4438	ME3;ME3;ME3
cg05252264	19	0.0209883	0.81385	0.2214	0.6418	0.4204	FCAR;FCAR;FCAR;FCAR;FCAR;FCAR;FCAR;FCAR;FCAR;FCAR;FCAR;FCAR;FCAR;FCAR;FCAR;FCAR;FCAR;FCAR
cg25099490	14	0.0209966	0.81385	0.2462	0.6122	0.366
cg19178509	6	0.0209977	0.81385	-0.27	0.6364	0.9064	DDR1
cg02405193	16	0.0209985	0.81385	0.2326	0.572	0.3394	BTBD12
cg04407063	11	0.0210298	0.814007	0.235	0.619	0.384	ADRBK1
cg24239165	17	0.021042	0.814007	0.222	0.8204	0.5984
cg27664407	16	0.0210811	0.814269	0.226	0.6332	0.4072	C16orf89;C16orf89
cg02422603	13	0.0211094	0.814269	-0.2364	0.4368	0.6732	RASA3
cg08944026	5	0.0211169	0.814277	0.2358	0.5892	0.3534	ANKRD33B
cg09841889	2	0.0211445	0.814531	0.2058	0.5582	0.3524
cg03574571	19	0.0211985	0.814531	0.2184	0.6166	0.3982	CD22
cg22957691	2	0.0212125	0.814531	0.2338	0.7144	0.4806	FEZ2;FEZ2
cg00259404	6	0.0212615	0.815324	0.2104	0.5774	0.367	TRIM27
cg10800620	2	0.0212724	0.815324	-0.2306	0.411	0.6416
cg16462006	14	0.0212848	0.815324	0.2018	0.804	0.6022
cg19987129	6	0.021379	0.816061	0.2334	0.7266	0.4932
cg03187073	6	0.0214868	0.817408	0.2308	0.6534	0.4226	CDYL;CDYL;CDYL;CDYL
cg23657099	7	0.0214897	0.817408	0.2544	0.5092	0.2548	C7orf50;C7orf50;C7orf50
cg13536447	17	0.0214957	0.817408	0.2168	0.679	0.4622
cg11316887	10	0.0215704	0.817797	-0.2486	0.5204	0.769	SVIL;SVIL
cg24414325	12	0.021584	0.817959	0.219	0.7152	0.4962	IKZF4
cg08458487	10	0.021603	0.818185	0.244	0.6118	0.3678	SFTPD
cg10959668	3	0.0216701	0.818432	0.2262	0.6444	0.4182
cg00009088	11	0.0216955	0.818872	0.2302	0.7736	0.5434	VPS37C
cg18446110	5	0.0217178	0.819192	0.2422	0.6472	0.405	SLC23A1;SLC23A1
cg19739596	11	0.0217457	0.819509	0.239	0.6488	0.4098	MS4A3;MS4A3;MS4A3;MS4A3;MS4A3;MS4A3
cg22726155	21	0.0217568	0.819564	-0.2228	0.548	0.7708
cg03916225	1	0.0218908	0.821214	-0.2162	0.5054	0.7216	CHI3L2;CHI3L2
cg02175033	14	0.0219109	0.821214	0.2222	0.7302	0.508	KIAA0247
cg26845082	3	0.02192	0.821284	0.502	0.641	0.139
cg25025545	6	0.0219445	0.821284	0.2424	0.6658	0.4234	CD83;CD83
cg17980508	1	0.0219527	0.821284	0.2354	0.56	0.3246	IFI44L
cg20669292	17	0.0219624	0.821284	0.2142	0.4032	0.189	PLEKHH3
cg08628635	6	0.0220349	0.822376	0.272	0.6746	0.4026	E2F3
cg16786178	14	0.0220892	0.823216	0.2154	0.5644	0.349
cg03905718	16	0.0221203	0.823286	0.2016	0.7164	0.5148	SRL
cg06559925	5	0.0221318	0.823286	-0.4294	0.459	0.8884	SYNPO;SYNPO
cg08287940	2	0.0222086	0.82393	0.2028	0.7266	0.5238
cg08356637	11	0.022249	0.824198	0.2858	0.62	0.3342
cg00153919	16	0.0222513	0.824217	0.26	0.5224	0.2624
cg19828970	2	0.0222603	0.8243	0.2474	0.6798	0.4324	NCK2;NCK2
cg08562099	17	0.0222604	0.8243	0.206	0.5982	0.3922	MSI2;MSI2
cg09812376	17	0.0222742	0.824529	0.2378	0.523	0.2852	QRICH2
cg10464773	6	0.0223914	0.825119	0.23	0.799	0.569
cg03448915	16	0.0224179	0.825119	-0.2374	0.6128	0.8502	TK2
cg13353337	22	0.0225377	0.825119	-0.2436	0.0526	0.2962	LZTR1
cg16702660	14	0.0225923	0.825119	0.4166	0.7892	0.3726
cg16974699	22	0.0226732	0.825119	-0.316	0.6064	0.9224
cg05475440	17	0.0227105	0.825119	0.2408	0.5864	0.3456	NLK
cg12819537	14	0.022721	0.825119	0.2796	0.6208	0.3412
cg07205203	2	0.0227344	0.825119	0.2322	0.6538	0.4216
cg06305891	3	0.0227516	0.825119	0.2318	0.6112	0.3794
cg03025465	3	0.0227564	0.825119	0.2294	0.6544	0.425	ZBTB38
cg16808922	17	0.0227919	0.825119	0.2544	0.6576	0.4032	PRKCA
cg13679804	3	0.0228288	0.825119	0.25	0.6154	0.3654
cg06407843	6	0.0228868	0.825119	0.216	0.7162	0.5002
cg19980260	3	0.0228894	0.825119	0.2576	0.5922	0.3346	FNDC3B;FNDC3B
cg11016420	2	0.0229254	0.825119	-0.3462	0.4276	0.7738
cg22076474	21	0.0229482	0.825119	0.2134	0.7004	0.487	BACH1;BACH1;BACH1
cg05533539	17	0.02296	0.825119	0.2434	0.6488	0.4054	MAPT;MAPT;MAPT;MAPT;MAPT;MAPT
cg08545593	20	0.0229663	0.825119	0.2686	0.6492	0.3806	CTSZ
cg05260077	21	0.0229935	0.825119	0.2712	0.6126	0.3414
cg14138235	14	0.0230032	0.825119	0.2478	0.6292	0.3814
cg10453850	6	0.0230075	0.825119	0.2218	0.5536	0.3318	HLA-DMB
cg09060608	5	0.0230084	0.825119	0.2044	0.436	0.2316	RUFY1;RUFY1;RUFY1
cg27255275	11	0.0230129	0.825119	0.2136	0.6274	0.4138	NFRKB
cg08036492	17	0.0230173	0.825119	0.2248	0.6796	0.4548	COX10
cg06013494	17	0.0230793	0.825119	0.2522	0.5646	0.3124	CD300LB
cg18182981	6	0.0231048	0.825119	-0.2398	0.6098	0.8496
cg26820259	6	0.0231813	0.825119	0.265	0.9458	0.6808	PKHD1;PKHD1
cg26785303	1	0.0232003	0.825119	-0.218	0.6846	0.9026
cg00593607	12	0.0232499	0.825119	0.239	0.6242	0.3852
cg22802014	1	0.0233057	0.825119	0.3978	0.7688	0.371	SNRNP40
cg03120555	7	0.0233396	0.825119	0.2452	0.6274	0.3822	PRKAR1B;PRKAR1B;PRKAR1B;PRKAR1B;PRKAR1B;PRKAR1B
cg12908908	5	0.023443	0.825119	-0.4318	0.418	0.8498
cg02331910	1	0.0234977	0.825119	0.2366	0.6986	0.462	S100A13;S100A13;S100A1;S100A13;S100A13;S100A13
cg03951394	11	0.0235052	0.825119	0.2698	0.9034	0.6336	DEAF1
cg01979298	17	0.0235236	0.825119	-0.3432	0.6222	0.9654
cg02707854	19	0.0235301	0.825119	0.2228	0.7448	0.522	SLC27A1
cg08359464	3	0.0235733	0.825119	0.2192	0.6726	0.4534	RPN1
cg18805457	5	0.0235988	0.825119	0.2498	0.6812	0.4314	TCERG1;TCERG1
cg17134700	6	0.0236244	0.825119	0.2136	0.6952	0.4816	HLA-H
cg02769705	1	0.0237222	0.825119	0.2276	0.728	0.5004	TMEM183B;TMEM183A
cg00444740	8	0.023752	0.825119	0.2428	0.6096	0.3668	MIR1208
cg15138289	6	0.0237533	0.825119	-0.2776	0.276	0.5536	HLA-DPB1
cg27317813	12	0.0238605	0.825119	0.203	0.503	0.3	CCND2
cg25016112	8	0.0238731	0.825119	0.2182	0.4236	0.2054	DENND3
cg18918831	3	0.0238972	0.825119	0.2202	0.7462	0.526	MUC4;MUC4;MUC4
cg10472651	16	0.0239048	0.825119	0.2358	0.5202	0.2844	TK2
cg05667818	7	0.023971	0.825119	0.2238	0.543	0.3192	ST7;ST7;ST7OT2
cg07110356	17	0.0240413	0.825119	0.2178	0.7172	0.4994	MPO
cg25614253	8	0.0241077	0.825119	0.3452	0.436	0.0908	BAI1
cg10552523	11	0.0241142	0.825119	-0.2094	0.3042	0.5136	IFITM1
cg14044785	2	0.024134	0.825119	0.2036	0.7396	0.536	THADA;THADA
cg23128949	12	0.0241767	0.825119	0.2284	0.5836	0.3552	NCOR2;NCOR2
cg02573357	1	0.0242032	0.825119	0.2064	0.551	0.3446	LAX1;LAX1
cg12645852	18	0.0242302	0.825119	0.2514	0.655	0.4036
cg20859841	8	0.0242337	0.825119	-0.2534	0.6866	0.94
cg14746387	5	0.0243544	0.825119	0.2178	0.5506	0.3328
cg21991396	1	0.0243742	0.825119	0.2682	0.7046	0.4364	NLRP3;NLRP3;NLRP3;NLRP3;NLRP3;NLRP3;NLRP3;NLRP3
cg05014727	10	0.02438	0.825119	0.2108	0.493	0.2822	PFKFB3
cg27606341	5	0.0243939	0.825119	0.2012	0.584	0.3828	FYB;FYB;FYB;FYB
cg20976286	15	0.024436	0.825119	0.3816	0.6872	0.3056	OCA2
cg19869443	1	0.0244587	0.825119	0.217	0.6012	0.3842	SAMD13;SAMD13
cg17262810	10	0.0247419	0.825119	0.2068	0.6016	0.3948	CCNY;CCNY
cg22933800	6	0.0248409	0.825119	0.3212	0.6714	0.3502	HLA-DQA1
cg13462957	7	0.0248638	0.825119	-0.2102	0.5978	0.808
cg24504349	4	0.0248791	0.825119	0.259	0.684	0.425
cg24079727	15	0.0248984	0.825119	0.259	0.635	0.376	TCF12;TCF12;TCF12;TCF12
cg10983013	6	0.0249121	0.825119	0.244	0.5674	0.3234
cg23054181	15	0.0249127	0.825119	0.231	0.7004	0.4694	FAM169B
cg09483595	5	0.02494	0.825119	0.2778	0.9508	0.673	LOC285627
cg01232331	2	0.0249417	0.825119	0.2348	0.772	0.5372
cg12468774	3	0.0249436	0.825119	0.261	0.6868	0.4258	CCDC36;CCDC36
cg22276800	2	0.0249532	0.825119	-0.2592	0.4856	0.7448	HK2
rs939290		0.0249758	0.825119	0.5276	0.7474	0.2198
cg12866960	12	0.0250231	0.825119	0.2414	0.7258	0.4844	IRAK3;IRAK3
cg08269188	12	0.0250338	0.825119	0.2164	0.492	0.2756	CBX5
cg22491058	1	0.0250381	0.825119	0.2576	0.6256	0.368	C4BPA
cg06635351	1	0.0252105	0.825119	0.21	0.6474	0.4374
cg06551697	17	0.0252571	0.825119	0.2176	0.6152	0.3976
cg08183317	13	0.0252818	0.825119	0.2412	0.545	0.3038	TFDP1;TFDP1
cg03348161	11	0.02535	0.825119	0.2352	0.6494	0.4142	MS4A3;MS4A3;MS4A3
cg20794855	8	0.0253907	0.825119	0.2346	0.6978	0.4632	ADHFE1
cg11389756	6	0.0254236	0.825119	0.2022	0.7182	0.516	TRIM27
cg20429104	18	0.0255019	0.825119	0.2276	0.5956	0.368	ZNF516
cg17505469	10	0.0255374	0.825119	-0.2484	0.547	0.7954
cg23670353	1	0.0255394	0.825119	0.2722	0.675	0.4028	FGGY;FGGY
cg27018984	15	0.0256452	0.825119	0.4378	0.644	0.2062	TTLL13
cg03310874	7	0.0256499	0.825119	0.2078	0.6892	0.4814	RADIL
cg19418318	19	0.0256773	0.825119	0.233	0.6946	0.4616	MYO9B;MYO9B
rs1416770		0.0256855	0.825119	0.5562	0.9736	0.4174
cg25932290	15	0.0257184	0.825119	0.2496	0.6392	0.3896	LOC254559
cg07856975	6	0.02574	0.825119	0.2134	0.8144	0.601	ETV7
cg24100357	7	0.0257494	0.825119	-0.2258	0.4362	0.662
cg02193956	4	0.0257581	0.825119	0.2056	0.6752	0.4696	MANBA
cg02315513	14	0.0257844	0.825119	-0.249	0.5132	0.7622
cg07518837	8	0.0258565	0.825119	-0.354	0.0338	0.3878	SPAG1;SPAG1
cg17711521	6	0.0258692	0.825119	0.2066	0.5888	0.3822
cg07356745	10	0.0258997	0.825119	0.285	0.6846	0.3996	FAM190B
cg24880665	1	0.0259072	0.825119	0.227	0.7094	0.4824	KDM5B
cg16452651	21	0.0259555	0.825119	0.2172	0.6576	0.4404	ITSN1;ITSN1
cg26942829	6	0.0259752	0.825119	0.2148	0.7338	0.519	GFOD1
cg08979352	4	0.0260464	0.825119	0.2088	0.678	0.4692	TSPAN5
cg14725580	6	0.026115	0.825119	0.215	0.4906	0.2756	C6orf106;C6orf106
cg12680750	2	0.0261863	0.825119	0.265	0.4114	0.1464	LYPD1;LYPD1
cg21882356	14	0.026222	0.825119	0.213	0.6498	0.4368	ANG;RNASE4
cg07920381	12	0.0262808	0.825119	0.2422	0.74	0.4978
cg07231045	8	0.0263182	0.825119	0.2004	0.6518	0.4514
cg04548483	8	0.0263223	0.825119	0.2138	0.5908	0.377	ADCK5
cg14293674	10	0.0263405	0.825119	0.4152	0.473	0.0578
cg13655169	14	0.0263491	0.825119	0.3012	0.4302	0.129
cg16154810	22	0.026376	0.825119	-0.2126	0.4878	0.7004	CERK
cg10898024	2	0.0263938	0.825119	0.2012	0.4948	0.2936
cg17744604	1	0.0264348	0.825119	0.217	0.5854	0.3684	IL10
cg25576997	14	0.0264412	0.825119	0.2504	0.7224	0.472	C14orf34;C14orf34
cg17421623	3	0.0264548	0.825119	0.2132	0.5268	0.3136	KTELC1;KTELC1
cg16598508	16	0.0265276	0.825119	0.2016	0.5846	0.383
cg02997962	20	0.0265577	0.825119	0.2112	0.6484	0.4372	C20orf26;CRNKL1;C20orf26
cg12196294	3	0.0265929	0.825119	0.2186	0.7054	0.4868	TMCC1;TMCC1
cg26692749	1	0.0266363	0.825119	-0.2026	0.5078	0.7104	RCAN3
cg25818623	2	0.0266778	0.825119	-0.221	0.7038	0.9248
cg04903759	3	0.0266934	0.825119	0.244	0.6566	0.4126	WDR49
cg18415791	11	0.0267128	0.825119	0.2428	0.7466	0.5038	OSBPL5;OSBPL5;OSBPL5
cg05597945	16	0.0267235	0.825119	0.2768	0.5052	0.2284	BANP;BANP
cg03739609	6	0.0267445	0.825119	0.2448	0.6484	0.4036	LST1;LST1;LST1;LST1;LST1;LST1;LST1;LST1;LST1;LST1;LST1
cg04756491	14	0.0268187	0.825119	0.2452	0.7236	0.4784	RBM23;RBM23;RBM23
cg17164954	6	0.026905	0.825119	0.2036	0.5124	0.3088	ARID1B;ARID1B;ARID1B
cg04145681	6	0.0269142	0.825119	-0.3698	0.0446	0.4144	SFTA2
cg26538140	12	0.0270061	0.825119	0.2458	0.6032	0.3574
cg21957905	4	0.027016	0.825119	0.2536	0.7628	0.5092	SORCS2
cg00812557	4	0.0270282	0.825119	0.2182	0.5234	0.3052	TBC1D1
cg06373940	2	0.0270558	0.825119	0.2258	0.6956	0.4698	ERCC3
cg15142192	1	0.0271111	0.825119	0.2132	0.6718	0.4586	EIF2C3;EIF2C3
cg26824678	1	0.0271286	0.825119	0.2498	0.8152	0.5654	CAPZB
cg04993279	1	0.0271311	0.825119	0.2374	0.6154	0.378
cg17984638	4	0.0271441	0.825119	-0.219	0.6114	0.8304	TXK
cg24777399	2	0.0271725	0.825119	0.2162	0.6128	0.3966	SH3RF3
cg05165250	18	0.0272175	0.825119	-0.2114	0.4494	0.6608
cg09044981	16	0.0272689	0.825119	0.2832	0.774	0.4908	CDH13
cg02677635	9	0.0272811	0.825119	0.2526	0.6384	0.3858	FAM125B;FAM125B
cg01305421	12	0.0273325	0.825119	0.217	0.5344	0.3174	IGF1;IGF1;IGF1;IGF1;IGF1;IGF1
cg05954120	1	0.0273524	0.825119	0.2252	0.645	0.4198	TMEM79;TMEM79
cg01268901	12	0.0273671	0.825119	0.245	0.5972	0.3522	WNT5B;WNT5B
cg09746326	13	0.0273934	0.825119	-0.2402	0.735	0.9752	DCUN1D2
cg01218206	11	0.0274818	0.825119	-0.2192	0.4302	0.6494	SIK3
cg02570354	3	0.0274856	0.825119	0.2558	0.592	0.3362	OSBPL10
cg15684702	1	0.0274917	0.825119	0.2042	0.73	0.5258	PTCH2;PTCH2
cg03664994	2	0.027526	0.825119	0.2496	0.6188	0.3692	RTN4;RTN4;RTN4;RTN4
cg18088486	7	0.0275479	0.825119	0.2744	0.9734	0.699	CUX1;CUX1;CUX1
cg09842118	14	0.0276336	0.825119	0.2112	0.4832	0.272	RNASE3
cg02018337	17	0.0276659	0.825119	0.228	0.469	0.241	GAS7;GAS7;GAS7
cg00582663	17	0.0276957	0.825119	0.2246	0.6072	0.3826	CHD3;CHD3;CHD3
cg27572072	7	0.0277689	0.825119	0.2046	0.6512	0.4466	ADAP1
cg26226650	3	0.0277811	0.825119	0.2632	0.594	0.3308	GNAI2
cg01592350	2	0.0278207	0.825119	-0.2262	0.7458	0.972
cg03128890	8	0.0278453	0.825119	0.2158	0.5932	0.3774
cg06100973	19	0.0278679	0.825119	0.2332	0.664	0.4308	ELANE
cg01561719	10	0.0279503	0.825119	0.24	0.6262	0.3862	ANKRD22
cg08642111	8	0.0280814	0.825119	0.2026	0.6286	0.426	CSMD1
cg01087254	15	0.0280889	0.825119	0.2688	0.6662	0.3974
cg10307230	16	0.0280959	0.825119	-0.2646	0.6874	0.952	NAT15;NAT15;NAT15
cg07377519	19	0.0281466	0.825119	0.2222	0.5712	0.349	AP2A1;AP2A1
cg20678988	1	0.0281553	0.825119	-0.269	0.5202	0.7892	TAS1R2
cg04213390	2	0.028163	0.825119	0.2134	0.6776	0.4642
cg05436845	11	0.0282009	0.825119	0.2052	0.6174	0.4122	MAP3K11
cg03938978	2	0.0282276	0.825119	0.2022	0.3674	0.1652	IL18RAP
cg21547649	2	0.0282449	0.825119	0.2044	0.561	0.3566	MBOAT2
cg20283498	10	0.0283144	0.825119	0.2612	0.607	0.3458	CDH23;CDH23
cg16131053	18	0.0283293	0.825119	0.2238	0.548	0.3242
cg26105232	10	0.028377	0.825119	0.2094	0.6682	0.4588	IL2RA
cg17635970	8	0.0284145	0.825119	-0.4312	0.4426	0.8738	HHLA1
cg13977235	19	0.0284287	0.825119	0.2144	0.704	0.4896
cg05638648	21	0.0285054	0.825119	0.312	0.9248	0.6128	COL18A1;COL18A1;COL18A1
cg10770023	22	0.0285567	0.825119	0.2124	0.6478	0.4354	CPT1B;CPT1B;CPT1B;CHKB-CPT1B;CPT1B;CPT1B;CPT1B;CPT1B
cg18561676	1	0.0285911	0.825119	0.21	0.5164	0.3064
cg12789448	17	0.0287404	0.825119	0.2012	0.7156	0.5144	SMG6;SMG6
cg04112866	2	0.0288009	0.825119	0.2448	0.6064	0.3616	TGFBRAP1;TGFBRAP1
cg20312012	2	0.0288519	0.825119	0.2434	0.7162	0.4728	FER1L5
cg14820908	5	0.0288622	0.825119	0.2046	0.4692	0.2646	RUFY1;RUFY1;RUFY1
cg23690893	19	0.028963	0.825119	0.2194	0.6846	0.4652	TECR
cg00995854	1	0.028969	0.825119	0.2428	0.5934	0.3506	CD5L
cg19499884	10	0.0289966	0.825119	0.2374	0.6308	0.3934	LZTS2
cg04087207	20	0.0290153	0.825119	0.2242	0.5698	0.3456	C20orf186
cg24681307	1	0.0290555	0.825119	0.2224	0.6076	0.3852	AHCYL1
cg01552920	17	0.0291054	0.825119	-0.2252	0.6946	0.9198	MYADML2
cg23079808	12	0.0291468	0.825119	0.2574	0.516	0.2586	LTBR
cg02012974	3	0.0291918	0.825119	0.2612	0.636	0.3748	LRIG1
cg00686823	3	0.0292441	0.825119	0.2356	0.6412	0.4056	TPRA1
cg00343906	1	0.0292582	0.825119	0.2236	0.7212	0.4976	NADK
cg05991009	2	0.0292655	0.825119	0.2594	0.6556	0.3962	RFX8
cg07484739	2	0.029343	0.825119	-0.2258	0.3904	0.6162
cg25938803	2	0.0293877	0.825119	0.242	0.7108	0.4688	THADA;THADA
cg16954385	7	0.0294476	0.825119	0.2198	0.7218	0.502
cg27609217	11	0.0294687	0.825119	0.2196	0.6298	0.4102
cg15014361	6	0.029507	0.825119	0.2482	0.9472	0.699	HLA-DQA1
cg08543028	12	0.0295936	0.825119	0.2434	0.529	0.2856
cg08472008	4	0.0296977	0.825119	0.2312	0.5858	0.3546	LRPAP1
cg18503912	19	0.0297653	0.825119	0.2552	0.6934	0.4382	FXYD1;FXYD1
cg00261690	1	0.0297822	0.825119	0.2202	0.7296	0.5094	SNHG3-RCC1;SNHG3-RCC1;SNHG3-RCC1;RCC1;RCC1;RCC1
cg15078838	2	0.0298206	0.825119	0.2652	0.49	0.2248	BRE;RBKS;LOC100302650;BRE;BRE;BRE;BRE
cg26426488	7	0.0298536	0.825119	0.2206	0.6528	0.4322	SLC12A9
cg01006048	10	0.0298669	0.825119	-0.25	0.6414	0.8914	GPR158
cg23240927	11	0.0298747	0.825119	0.2432	0.6976	0.4544	TOLLIP
cg17100176	1	0.0298957	0.825119	-0.232	0.4372	0.6692	FAIM3;FAIM3;FAIM3
cg03992114	13	0.0299012	0.825119	0.2028	0.463	0.2602	ATP11A;ATP11A
cg12469381	7	0.0299045	0.825119	-0.4584	0.3632	0.8216	CHN2;CHN2
cg18486231	14	0.0300119	0.825119	0.3486	0.706	0.3574	RNASE4;ANG;ANG;RNASE4
cg04089901	7	0.0300204	0.825119	0.214	0.58	0.366	COL28A1
cg16226866	6	0.0300369	0.825119	0.232	0.7606	0.5286
cg23296792	5	0.030048	0.825119	0.2696	0.5956	0.326	FBXO38;FBXO38
cg13229487	13	0.0300481	0.825119	0.2536	0.913	0.6594	SLC7A1
cg27455578	7	0.030149	0.825119	0.2096	0.5684	0.3588	C7orf23
cg11276093	10	0.0301626	0.825119	0.22	0.677	0.457	MYOF;MYOF
cg02744249	20	0.0301749	0.825119	0.206	0.3756	0.1696	CTSZ
cg26565544	7	0.0302084	0.825119	0.2066	0.5602	0.3536
cg19238415	11	0.030249	0.825119	0.2314	0.5672	0.3358	QSER1
cg00901982	2	0.0302647	0.825119	0.2312	0.5964	0.3652
cg13462557	1	0.0302939	0.825119	0.4596	0.8838	0.4242	INADL
cg19701828	2	0.0303239	0.825119	0.251	0.6166	0.3656
cg23528247	3	0.030324	0.825119	0.252	0.5826	0.3306	C3orf26;FILIP1L;FILIP1L;C3orf26
cg15234627	13	0.0303363	0.825119	0.2398	0.5782	0.3384	STARD13
cg01870865	3	0.0303568	0.825119	0.2014	0.505	0.3036	TREX1;TREX1
cg20609803	1	0.030447	0.825119	0.2402	0.6264	0.3862	FCER1G
cg22713444	1	0.0305359	0.825119	0.25	0.6696	0.4196	GNRHR2
cg05357107	7	0.0305424	0.825119	0.2442	0.5198	0.2756
cg12517576	7	0.0307281	0.825119	0.2214	0.5318	0.3104	IMPDH1;IMPDH1;IMPDH1;IMPDH1
cg03363565	16	0.0307513	0.825119	0.214	0.63	0.416	RAB11FIP3
cg21159128	1	0.0308063	0.825119	0.2754	0.5238	0.2484	SSBP3;SSBP3;SSBP3
cg03568673	13	0.0308276	0.825119	0.2458	0.6446	0.3988	GJB6;GJB6;GJB6;GJB6
cg24034277	14	0.0308276	0.825119	0.2336	0.9778	0.7442	DYNC1H1
cg26881268	11	0.0308278	0.825119	-0.2012	0.7238	0.925
cg01022501	14	0.0308686	0.825119	-0.3758	0.3604	0.7362	RIN3
cg19360212	10	0.030922	0.825119	0.2544	0.9776	0.7232	NSMCE4A;NSMCE4A
cg02014396	9	0.0309812	0.825119	0.2494	0.9582	0.7088
cg13134916	12	0.0309949	0.825119	0.2022	0.52	0.3178	IFLTD1;IFLTD1;IFLTD1;IFLTD1;IFLTD1
cg02507579	3	0.0310016	0.825119	-0.3914	0.3396	0.731	OR5H15
cg16954525	11	0.0310962	0.825119	-0.4338	0.2162	0.65	MS4A4A;MS4A4A
cg24412204	1	0.0311241	0.825119	-0.2014	0.6314	0.8328
cg22909083	8	0.031174	0.825119	0.2152	0.5264	0.3112	DEFA1B;DEFA1;DEFA3
cg01697902	14	0.0312028	0.825119	0.2302	0.6406	0.4104	CTSG
cg08140114	6	0.0313546	0.825119	-0.2006	0.5502	0.7508	HECA
cg19084031	15	0.0313676	0.825119	-0.2554	0.1442	0.3996
cg08044694	19	0.03142	0.825119	0.2482	0.6318	0.3836	BRD4;BRD4
cg03363289	9	0.0315064	0.825119	0.31	0.7392	0.4292	LHX6;LHX6
cg24520862	11	0.0315183	0.825119	-0.214	0.4168	0.6308
cg15466952	1	0.0315782	0.825119	-0.212	0.3654	0.5774	LEPR;LEPR;LEPROT;LEPR
cg08220149	16	0.0315818	0.825119	0.2032	0.5618	0.3586	NDE1;NDE1
cg19510565	1	0.0315828	0.825119	-0.2242	0.4258	0.65	LAPTM5
cg03457142	3	0.0316062	0.825119	0.213	0.6458	0.4328	EIF4E3;EIF4E3
cg23631538	1	0.0316401	0.825119	-0.2346	0.5864	0.821	DENND2D
cg08008352	16	0.0316534	0.825119	0.2182	0.6042	0.386
cg15265085	6	0.031659	0.825119	0.2484	0.475	0.2266	TNXB
cg25540871	8	0.0316767	0.825119	0.2024	0.5732	0.3708
cg03122926	7	0.031698	0.825119	0.3406	0.4932	0.1526
cg26650494	6	0.0317083	0.825119	-0.2312	0.6492	0.8804
cg20336172	7	0.0319101	0.825119	0.2432	0.62	0.3768	GNA12
cg10207553	15	0.0319397	0.825119	0.2118	0.444	0.2322	SPG21;SPG21;SPG21
cg15125868	21	0.0319773	0.825119	0.2556	0.59	0.3344	FAM165B
cg12339328	20	0.0320298	0.825119	0.226	0.681	0.455	SEC23B;SEC23B;SEC23B
cg12323347	10	0.0320299	0.825119	0.231	0.4774	0.2464	DUSP5
cg20636526	6	0.0320957	0.825119	0.2704	0.781	0.5106	C6orf10
cg03081478	7	0.0321772	0.825119	0.2286	0.5264	0.2978	GNA12
cg08594651	11	0.0322385	0.825119	0.2546	0.6426	0.388
cg19566252	6	0.0323046	0.825119	-0.2444	0.3748	0.6192
cg13009819	6	0.0323103	0.825119	0.3582	0.6182	0.26	HLA-DQA1
cg25771026	3	0.0324108	0.825119	0.2216	0.6252	0.4036
cg24906819	8	0.0324264	0.825119	0.223	0.6634	0.4404	PRAGMIN
cg00040530	2	0.0325953	0.825119	0.3692	0.9604	0.5912
cg07863022	17	0.0325984	0.825119	0.2596	0.5648	0.3052	SEPT9;SEPT9;SEPT9
cg16657152	8	0.0326831	0.825119	0.2382	0.5752	0.337
cg03403996	6	0.0326929	0.825119	-0.2148	0.7404	0.9552	TRIM31
cg14361804	9	0.0327079	0.825119	-0.2504	0.5026	0.753	TNFSF8
cg03327325	10	0.0328248	0.825119	-0.22	0.4074	0.6274
cg06823060	16	0.0328389	0.825119	0.2116	0.7696	0.558	CMIP;CMIP
cg19904058	10	0.0329315	0.825119	0.2344	0.6172	0.3828	LOC619207
cg00080972	5	0.0329692	0.825119	0.2048	0.494	0.2892	RUFY1;RUFY1;RUFY1
cg13688123	1	0.0329759	0.825119	0.2246	0.4924	0.2678	HIST2H2BA
cg07772516	15	0.0330147	0.825119	0.2216	0.7068	0.4852	TMOD2;TMOD2
cg00235484	6	0.0330837	0.825119	0.2176	0.6914	0.4738	MAP7
cg15935770	14	0.0331776	0.825119	0.238	0.6146	0.3766	KIAA0247
cg08782022	16	0.0332632	0.825119	0.2436	0.6692	0.4256	MGRN1;MGRN1;MGRN1;MGRN1
cg00760729	2	0.0333399	0.825119	0.218	0.5992	0.3812	RBMS1;RBMS1
cg09357350	3	0.033492	0.825119	0.2066	0.6712	0.4646	FNDC3B;FNDC3B
cg20070090	1	0.0335297	0.825119	0.2168	0.6688	0.452	S100A8
cg03547581	1	0.0335405	0.825119	0.2086	0.5012	0.2926	NUCKS1
cg01821022	12	0.0336035	0.825119	0.2392	0.651	0.4118	PPHLN1;PPHLN1;PPHLN1;PPHLN1;PPHLN1;PPHLN1;PPHLN1;PPHLN1
cg21434132	3	0.033684	0.825119	0.2408	0.6472	0.4064
cg09014801	3	0.033727	0.825119	-0.3388	0.5034	0.8422
cg09026253	11	0.0337368	0.825119	-0.277	0.5434	0.8204	IFITM1
cg03728799	17	0.0337533	0.825119	-0.2132	0.6228	0.836
cg04992665	8	0.0337544	0.825119	-0.207	0.7294	0.9364	FBXO32
cg04226002	11	0.0337679	0.825119	0.2306	0.5938	0.3632	ZBTB16;ZBTB16
cg17156011	1	0.0337827	0.825119	0.2114	0.5766	0.3652
cg12408990	5	0.0337894	0.825119	0.2168	0.751	0.5342	RASGEF1C
cg24553417	13	0.0339882	0.825119	0.2082	0.6328	0.4246	EBPL
cg18278694	1	0.0340095	0.825119	0.23	0.5944	0.3644	CEP350
cg05613718	7	0.0340737	0.825119	0.2	0.7322	0.5322
cg12981577	3	0.0341529	0.825119	0.3064	0.6258	0.3194
cg22999620	2	0.0341961	0.825119	0.3032	0.7482	0.445	ESPNL
cg17393016	17	0.0342156	0.825119	0.2492	0.674	0.4248	C17orf55
cg14669524	6	0.0342248	0.825119	0.2056	0.488	0.2824	SPATS1
cg08130265	15	0.0342276	0.825119	0.23	0.6596	0.4296	C15orf5;SGK269
cg21988813	11	0.0342618	0.825119	0.21	0.484	0.274	BEST1;BEST1
cg02535924	10	0.0342701	0.825119	0.2042	0.3524	0.1482	ZNF37A;ZNF37A
cg08691775	8	0.0342876	0.825119	0.2048	0.48	0.2752	NDRG1;NDRG1
cg04282082	9	0.0342916	0.825119	0.319	0.8846	0.5656	LHX6;LHX6
cg23812489	1	0.0343242	0.825119	0.321	0.9604	0.6394	FLG2
cg02067584	17	0.0343353	0.825119	0.244	0.679	0.435	C17orf59
cg19268453	6	0.0343914	0.825119	0.2136	0.6698	0.4562	HLA-DMB
cg04346283	6	0.0344	0.825119	0.2086	0.562	0.3534	FAM46A
cg04764812	10	0.0344239	0.825119	0.2184	0.5432	0.3248
cg18445108	17	0.0344881	0.825119	0.2098	0.535	0.3252	C17orf87
cg22152931	7	0.0345014	0.825119	0.2494	0.6494	0.4	PRKRIP1
cg00974864	1	0.0345128	0.825119	0.214	0.6044	0.3904	FCGR3B;FCGR3B
cg14554468	17	0.0345283	0.825119	0.2134	0.5312	0.3178
cg02435083	16	0.034579	0.825119	0.2184	0.6542	0.4358
cg08493063	16	0.0346957	0.825119	0.2392	0.6082	0.369
cg10718056	6	0.0347006	0.825119	0.2454	0.6256	0.3802	TRIM27
cg24938761	19	0.0347266	0.825119	0.2066	0.5842	0.3776	MOBKL2A
cg03900314	6	0.0348812	0.825119	0.2152	0.5426	0.3274	DDAH2
cg02041484	7	0.0348896	0.825119	0.238	0.596	0.358	NRF1
cg12196570	14	0.0349301	0.825119	0.2324	0.914	0.6816	KIAA1409
cg19775763	3	0.0349342	0.825119	-0.248	0.5544	0.8024
cg02375208	5	0.0349452	0.825119	0.202	0.499	0.297	LHFPL2
cg16824282	3	0.034995	0.825119	0.216	0.6478	0.4318	GP9
cg04554122	3	0.0350177	0.825119	0.2398	0.5596	0.3198	ARMC8;ARMC8;ARMC8
cg10288111	7	0.0351625	0.825119	0.3738	0.8494	0.4756	IFRD1
cg20300784	2	0.0351799	0.825119	-0.209	0.7056	0.9146
cg25139649	1	0.0351902	0.825119	0.2176	0.6356	0.418	SKI
cg20497635	17	0.0353611	0.825119	0.2396	0.6496	0.41	ABR;ABR;ABR
cg08792630	6	0.0354543	0.825119	0.2002	0.6668	0.4666	FOXO3;FOXO3
cg26780125	8	0.0354733	0.825119	0.231	0.5142	0.2832
cg21330949	12	0.0355398	0.825119	-0.2038	0.568	0.7718
cg15559833	2	0.0355558	0.825119	-0.217	0.6858	0.9028
cg27479162	10	0.0356089	0.825119	0.218	0.5272	0.3092	PIK3AP1
cg05557991	16	0.0357865	0.825119	0.267	0.503	0.236	CBFA2T3;CBFA2T3
cg17541002	12	0.0358821	0.825119	0.227	0.6268	0.3998	CAMKK2;CAMKK2;CAMKK2;CAMKK2;CAMKK2;CAMKK2;CAMKK2
cg00899659	10	0.0358888	0.825119	0.2076	0.651	0.4434	C10orf25;ZNF22
cg07363330	5	0.0359973	0.825119	0.2156	0.6736	0.458	IL31RA
cg18263572	1	0.0360887	0.825119	0.2092	0.574	0.3648	ZBTB48
cg11948905	5	0.0361692	0.825119	0.2056	0.5542	0.3486
cg17729655	6	0.0361865	0.825119	-0.3402	0.1878	0.528
cg04295372	1	0.0362365	0.825119	0.221	0.6034	0.3824	VCAM1;VCAM1
cg20611272	8	0.0362656	0.825119	-0.225	0.4992	0.7242
cg13615971	15	0.0364292	0.825119	0.2022	0.626	0.4238
cg01584086	11	0.0364836	0.825119	-0.352	0.4718	0.8238
cg15297628	11	0.0365282	0.825119	-0.2076	0.5128	0.7204
cg21328082	6	0.0365436	0.825119	0.2326	0.6206	0.388	TREM1
cg11083848	14	0.0366388	0.825119	0.2026	0.6444	0.4418	TTLL5
cg24119869	19	0.0366434	0.825119	-0.2242	0.3976	0.6218	KIR3DX1
cg05599723	1	0.0368023	0.825119	0.2282	0.708	0.4798	TNFRSF1B
cg02927682	1	0.036818	0.825119	0.2472	0.6828	0.4356	SSBP3;SSBP3;SSBP3
cg03580292	4	0.0369392	0.825119	0.2138	0.529	0.3152
cg00348031	18	0.0369401	0.825119	0.3956	0.8298	0.4342	NFATC1;NFATC1;NFATC1;NFATC1
cg14135809	9	0.0370298	0.825119	0.2132	0.5934	0.3802	ARRDC1
cg05111779	14	0.0370336	0.825119	0.2066	0.6646	0.458	RGS6
cg14799809	6	0.0370509	0.825119	0.2846	0.8728	0.5882	HLA-DQA1
cg18608055	19	0.0371082	0.825119	-0.2362	0.407	0.6432	SBNO2;SBNO2
cg20049422	15	0.0372387	0.825119	0.2228	0.6172	0.3944	ATP10A
cg10812889	1	0.0372388	0.825119	0.3386	0.3768	0.0382	SPRR2D
cg03706056	21	0.0372435	0.825119	0.311	0.7398	0.4288	SETD4
cg17627898	12	0.037317	0.825119	0.2142	0.616	0.4018	TAOK3
cg18780288	10	0.0373444	0.825119	0.2368	0.5088	0.272	XPNPEP1;XPNPEP1;XPNPEP1
cg14574489	3	0.0373584	0.825119	0.2054	0.7048	0.4994	SLC9A9
cg16624482	21	0.0373803	0.825119	0.232	0.668	0.436	UMODL1;UMODL1
cg11119767	2	0.0374644	0.825119	0.2262	0.607	0.3808	ZAK;ZAK
cg01878807	14	0.0374922	0.825119	0.2208	0.581	0.3602	DHRS4;C14orf167;C14orf167;C14orf167;C14orf167
cg02889774	8	0.0375725	0.825119	0.2226	0.675	0.4524	XPO7;XPO7;XPO7
cg18828268	17	0.0375961	0.825119	0.2334	0.9322	0.6988	BRIP1
cg04748098	19	0.0377884	0.825119	-0.269	0.5236	0.7926	ZNF578
cg11688093	13	0.0379052	0.825119	-0.225	0.4802	0.7052	RAB20
cg10435235	13	0.0379369	0.825119	-0.2132	0.6178	0.831	ARHGEF7;ARHGEF7
cg20055861	15	0.037983	0.825119	-0.2092	0.5488	0.758	MAP2K5;MAP2K5
cg24595152	3	0.0381351	0.825119	0.2074	0.5916	0.3842	ABHD5
cg14971586	22	0.0381487	0.825119	0.2186	0.5942	0.3756	BIK
cg25521400	2	0.0381718	0.825119	0.2116	0.5842	0.3726	B3GNT2
cg02987482	19	0.0383532	0.825119	0.2154	0.6258	0.4104	MLLT1
cg01178099	3	0.0383686	0.825119	0.2176	0.698	0.4804
cg06690535	3	0.0383752	0.825119	0.2326	0.625	0.3924
cg20828284	1	0.0385153	0.825119	-0.2532	0.6164	0.8696	PIK3C2B
cg10287970	6	0.0385331	0.825119	0.2112	0.6004	0.3892	RREB1;RREB1;RREB1;RREB1
cg03376308	10	0.0385747	0.825119	0.2028	0.6066	0.4038
cg09566995	11	0.0385869	0.825119	0.2394	0.562	0.3226	TOLLIP
cg16235843	11	0.0385977	0.825119	-0.2078	0.7374	0.9452
cg27037013	21	0.0387065	0.825119	-0.2142	0.5264	0.7406
cg07804470	13	0.0387094	0.825119	0.2428	0.597	0.3542	STK24
cg00156497	6	0.0387416	0.825119	0.2336	0.918	0.6844	EYA4;EYA4;EYA4
cg16899991	3	0.0387676	0.825119	0.2132	0.6324	0.4192
cg00843105	19	0.0387875	0.825119	0.2398	0.2828	0.043	ZNF234;ZNF234
cg05374956	19	0.0388776	0.825119	0.2086	0.4906	0.282	FUT6;FUT6;FUT6;FUT6
cg22825487	6	0.0389123	0.825119	0.2136	0.7002	0.4866	VNN3;VNN3
cg13752726	9	0.0389417	0.825119	-0.2312	0.5206	0.7518	SOHLH1;SOHLH1
cg10452588	6	0.038961	0.825119	0.2344	0.3184	0.084	HLA-DRB1
cg19903805	14	0.0389728	0.825119	-0.2056	0.3476	0.5532	TC2N;TC2N
cg26566189	6	0.039119	0.825119	-0.4006	0.0724	0.473	PSORS1C1
cg25103337	1	0.0391957	0.825119	0.2	0.6342	0.4342	H6PD
cg25945642	3	0.0392918	0.825119	0.219	0.6842	0.4652	SLC9A9
cg24933060	7	0.0393106	0.825119	0.239	0.5076	0.2686
cg16303353	12	0.039515	0.825119	0.2028	0.5436	0.3408	CACNA1C;CACNA1C;CACNA1C;CACNA1C;CACNA1C;CACNA1C;CACNA1C;CACNA1C;CACNA1C;CACNA1C;CACNA1C;CACNA1C;CACNA1C;CACNA1C;CACNA1C;CACNA1C;CACNA1C;CACNA1C;CACNA1C;CACNA1C;CACNA1C;CACNA1C;CACNA1C
cg17355865	11	0.0395291	0.825119	0.2174	0.5592	0.3418	MYO7A;MYO7A;MYO7A
cg06193597	2	0.0396143	0.825119	-0.3062	0.4972	0.8034
cg05141432	3	0.0396288	0.825119	0.2372	0.5288	0.2916	GBE1
cg13862711	9	0.0396507	0.825119	0.336	0.953	0.617	LHX6;LHX6
cg09378756	14	0.0396752	0.825119	0.2326	0.5428	0.3102	PCK2;PCK2
rs10774834		0.0397286	0.825119	-0.453	0.0426	0.4956
cg21184369	8	0.039736	0.825119	0.205	0.7346	0.5296	HTRA4;PLEKHA2
cg13345558	5	0.0398654	0.825119	0.2092	0.6658	0.4566	PRKAA1;PRKAA1
cg01153376	16	0.0398664	0.825119	0.3276	0.8948	0.5672	MSLN;MIR662;MSLN
cg08044454	7	0.039892	0.825119	0.2266	0.6256	0.399	ELMO1;ELMO1;ELMO1;ELMO1
cg15700582	2	0.0399074	0.825119	0.2368	0.5592	0.3224	ARHGAP25;ARHGAP25
cg12306086	4	0.0400168	0.825119	0.2332	0.559	0.3258	TET2;TET2
cg22006208	17	0.0400732	0.825119	0.2384	0.6654	0.427	SEZ6;SEZ6
cg01414407	1	0.0400875	0.825119	0.2414	0.4292	0.1878	TMEM51;TMEM51;TMEM51;TMEM51
cg11103390	10	0.0404472	0.825119	0.2188	0.6696	0.4508	ECHDC3
cg01203766	6	0.0405409	0.825119	0.3282	0.5608	0.2326	PSORS1C1
cg06885823	5	0.0405827	0.825119	0.2338	0.6334	0.3996
cg21469772	9	0.0406019	0.825119	0.2252	0.9064	0.6812	LHX6;LHX6
cg05990366	12	0.0406942	0.825119	0.465	0.9612	0.4962	FAM101A
cg06567290	11	0.0407013	0.825119	0.223	0.604	0.381	SLC37A4;SLC37A4;SLC37A4;SLC37A4;SLC37A4;SLC37A4
cg19707653	22	0.0407378	0.825119	-0.335	0.3206	0.6556	KIAA1671
cg07786657	1	0.040773	0.825119	-0.2372	0.4356	0.6728	CD247;CD247
cg06706156	1	0.0408039	0.825119	0.2338	0.6504	0.4166
cg24941469	13	0.0409172	0.825119	-0.3232	0.1486	0.4718
cg08250118	1	0.0409884	0.825119	0.259	0.7674	0.5084
cg07076751	6	0.0410648	0.825119	-0.2188	0.567	0.7858	KIAA1949;KIAA1949
cg24135151	12	0.0411307	0.825119	0.342	0.961	0.619	FBRSL1
cg18065599	11	0.04122	0.825119	0.2142	0.566	0.3518
cg06971224	10	0.041266	0.825119	0.3402	0.4796	0.1394
cg10981439	6	0.0413641	0.825119	0.2084	0.6798	0.4714	TREM1;TREM1
cg06312985	7	0.0414347	0.825119	0.2274	0.5428	0.3154	RP9P
cg11935738	6	0.0414616	0.825119	0.2206	0.5508	0.3302
cg14287022	12	0.0414736	0.825119	-0.2024	0.6274	0.8298
cg06574296	2	0.0414766	0.825119	0.2314	0.6254	0.394	ESPNL;SCLY
cg10376161	1	0.0415412	0.825119	0.2266	0.5882	0.3616	ADORA3
cg07330481	17	0.0418975	0.825119	0.2202	0.718	0.4978	ARL5C;ARL5C
cg16035267	6	0.04195	0.825119	0.2254	0.9424	0.717	OR12D3
cg10819238	19	0.0420135	0.825119	0.2158	0.5328	0.317	SBNO2
cg13984746	17	0.0420721	0.825119	0.2122	0.5908	0.3786	HEXDC
cg01119452	7	0.0422097	0.825119	0.2206	0.5746	0.354	ELMO1
cg17388779	3	0.0422445	0.825119	0.3642	0.6904	0.3262
cg22307444	8	0.0423224	0.825119	0.2086	0.6166	0.408	ERICH1
cg15058645	2	0.0423377	0.825119	0.2468	0.6052	0.3584	WIPF1
cg15412815	11	0.042438	0.825119	0.2314	0.578	0.3466	C11orf75
cg03998264	12	0.0425073	0.825119	0.2146	0.5594	0.3448	ATF7;ATF7;ATF7
cg01432609	17	0.0425338	0.825119	0.2072	0.493	0.2858	RPTOR;RPTOR
cg23943944	5	0.0425823	0.825119	-0.2302	0.542	0.7722
cg09354050	21	0.0425992	0.825119	-0.2018	0.5872	0.789	UBASH3A;UBASH3A
cg23374992	2	0.0427091	0.825119	0.2264	0.4772	0.2508	CXCR4;CXCR4;CXCR4
cg07375836	17	0.042738	0.825119	0.2392	0.6314	0.3922	ACACA;ACACA
cg13661827	9	0.0427438	0.825119	0.2216	0.6512	0.4296
cg16815882	1	0.0428286	0.825119	0.2062	0.6074	0.4012	KIAA0319L
cg22836174	2	0.0430453	0.825119	0.2056	0.704	0.4984	TM4SF20
cg11144986	12	0.0430884	0.825119	-0.215	0.6774	0.8924
cg21743623	3	0.0432072	0.825119	0.2032	0.6876	0.4844	ATP2C1;ATP2C1;ATP2C1;ATP2C1
cg22274196	13	0.0433889	0.825119	0.371	0.452	0.081
cg11784298	6	0.0434328	0.825119	0.4094	0.847	0.4376	HLA-DQA1
cg11620135	17	0.0434815	0.825119	0.3006	0.8568	0.5562	BAIAP2;BAIAP2;BAIAP2;BAIAP2
cg13355542	2	0.0437194	0.825119	0.2346	0.5282	0.2936
cg18825531	11	0.0437652	0.825119	0.212	0.4812	0.2692
cg00154902	8	0.0438	0.825119	-0.214	0.2854	0.4994
cg11627968	7	0.0438315	0.825119	0.4334	0.8746	0.4412	HIPK2;HIPK2
cg07275179	3	0.0438857	0.825119	0.217	0.7356	0.5186	ATXN7;ATXN7
cg24765783	19	0.0439427	0.825119	-0.223	0.6654	0.8884	ARID3A
cg03857198	3	0.0440009	0.825119	0.2258	0.6648	0.439
cg10789956	8	0.044032	0.825119	0.204	0.6102	0.4062	DPYSL2
cg07546654	11	0.0441214	0.825119	0.2104	0.686	0.4756	TOLLIP
cg14018363	6	0.0441778	0.825119	-0.2672	0.3798	0.647	HLA-A
cg19367859	6	0.0442493	0.825119	-0.249	0.503	0.752
cg10378083	13	0.0442856	0.825119	0.21	0.6594	0.4494
cg01357222	6	0.0443416	0.825119	0.2184	0.6106	0.3922
cg21226059	5	0.044415	0.825119	0.2098	0.4848	0.275	RUFY1;RUFY1;RUFY1
cg19069360	12	0.0444256	0.825119	0.2194	0.6936	0.4742	CACNA2D4
cg11893955	8	0.0444958	0.825119	-0.2116	0.5118	0.7234
cg26584456	10	0.0445229	0.825119	0.2034	0.2928	0.0894	PPIF
cg19344545	21	0.0446193	0.825119	-0.2342	0.4856	0.7198
cg25609749	6	0.0447967	0.825119	0.255	0.5128	0.2578	C6orf145
cg09088496	13	0.0448151	0.825119	-0.2548	0.5966	0.8514	SPATA13;SPATA13
cg16345566	6	0.0448155	0.825119	-0.2628	0.2744	0.5372	HLA-DQB1
cg23939096	5	0.0448848	0.825119	0.2362	0.6182	0.382
cg17187521	12	0.0449009	0.825119	0.2052	0.6666	0.4614	NCOR2;NCOR2
cg06755438	2	0.0449204	0.825119	0.2232	0.6446	0.4214	CCDC108
cg21932231	2	0.0449367	0.825119	0.201	0.6308	0.4298	CRIM1
cg00453717	11	0.045039	0.825119	0.2294	0.6942	0.4648	POLD3
cg01156747	7	0.0450495	0.825119	-0.3248	0.2154	0.5402
cg17206393	20	0.0452207	0.825119	0.2368	0.5534	0.3166	TRPC4AP;TRPC4AP
cg10456459	12	0.0452495	0.825119	0.2494	0.7202	0.4708	ETNK1
cg13999433	9	0.0452739	0.825119	0.2234	0.6938	0.4704	AKNA
cg13571460	9	0.0452775	0.825119	0.2042	0.8892	0.685	LHX6;LHX6
cg08550523	1	0.0452935	0.825119	0.2022	0.6858	0.4836
cg18237047	7	0.0453178	0.825119	0.2242	0.679	0.4548
cg20063095	2	0.0454272	0.825119	0.2186	0.6248	0.4062
cg02656594	16	0.0455069	0.825119	0.2014	0.6356	0.4342	IL21R
cg03720100	6	0.0455507	0.825119	0.2234	0.5528	0.3294
cg13972366	7	0.0455722	0.825119	0.2058	0.505	0.2992
cg19235801	10	0.0456674	0.825119	-0.3424	0.4776	0.82
cg16565031	14	0.0456932	0.825119	0.2332	0.6064	0.3732
cg03526142	17	0.0457312	0.825119	-0.2364	0.4872	0.7236	SLFN12L;SLFN12L
cg21374307	3	0.0457745	0.825119	0.2172	0.6992	0.482	SCHIP1
cg17597631	1	0.0458421	0.825119	0.2416	0.5504	0.3088	RERE;RERE;RERE
cg11986743	18	0.0458933	0.825119	0.3328	0.765	0.4322	B4GALT6
cg24585377	1	0.0460266	0.825119	0.2214	0.6094	0.388	RPS6KA1
cg24448340	1	0.0461264	0.825119	0.2436	0.5814	0.3378
cg09595020	7	0.0461273	0.825119	0.2208	0.564	0.3432	IQCE;IQCE
cg13700458	2	0.0461479	0.825119	-0.2826	0.6674	0.95	LOC90784
cg21928095	19	0.0461574	0.825119	0.2264	0.5128	0.2864
cg04642165	7	0.0461609	0.825119	0.2028	0.6062	0.4034
cg14278300	1	0.046251	0.825119	-0.2274	0.5582	0.7856	CD247;CD247
cg00694040	18	0.0463272	0.825119	0.2274	0.8078	0.5804
cg24663338	1	0.0463854	0.825119	0.2196	0.6728	0.4532
cg19996396	3	0.0464048	0.825119	-0.2062	0.7138	0.92	CASR
cg14497172	1	0.0466788	0.825119	0.2138	0.4408	0.227	HIST2H2BF
cg08450017	3	0.0466949	0.825119	-0.2028	0.5426	0.7454	CXCR6;FYCO1
cg22229039	1	0.0466954	0.825119	0.245	0.511	0.266
cg15132282	2	0.0467031	0.825119	0.2294	0.536	0.3066
cg15698299	3	0.0467453	0.825119	0.2212	0.5338	0.3126	ALAS1;ALAS1
cg03746834	8	0.0467962	0.825119	0.215	0.5796	0.3646	PNOC
cg05606115	12	0.0468244	0.825119	0.2468	0.8926	0.6458
cg24638356	3	0.0469345	0.825119	-0.273	0.568	0.841	C3orf20
cg27193519	16	0.0469691	0.825119	0.2088	0.5282	0.3194	MGRN1;MGRN1;MGRN1;MGRN1
cg01610123	5	0.0470102	0.825119	0.2048	0.5314	0.3266
cg12118504	6	0.0470225	0.825119	0.2312	0.5908	0.3596	RGL2;RGL2
cg22039357	1	0.0470501	0.825119	0.2046	0.5928	0.3882	C1orf21
cg05580141	12	0.0470688	0.825119	0.2266	0.7162	0.4896	C12orf41
cg26235748	14	0.0470796	0.825119	0.2012	0.5962	0.395	FLRT2
cg16083558	6	0.0470856	0.825119	0.3474	0.8532	0.5058	TCP11;TCP11
cg04871472	2	0.0471483	0.825119	0.2034	0.6048	0.4014
cg11327657	21	0.0471735	0.825119	0.2448	0.663	0.4182	C21orf70
cg12763828	1	0.0474788	0.825119	0.2034	0.5392	0.3358	SLC2A5;SLC2A5;SLC2A5;SLC2A5;SLC2A5
cg17294865	6	0.0475013	0.825119	-0.2894	0.4336	0.723	HLA-DPB1
cg01797169	12	0.0475219	0.825119	0.2216	0.597	0.3754	BTBD11
cg01016119	3	0.0475319	0.825119	-0.2394	0.3524	0.5918	ARHGEF3;ARHGEF3
cg16744531	19	0.0475782	0.825119	0.241	0.4432	0.2022	B3GNT3
cg00907842	5	0.0477149	0.825119	0.245	0.601	0.356	FYB;FYB
cg02009651	4	0.0477544	0.825119	0.2096	0.5476	0.338	AREG
cg23063825	12	0.0477749	0.825119	0.2432	0.5238	0.2806
cg23361127	5	0.0478584	0.825119	0.2232	0.6624	0.4392
cg27171569	16	0.0479291	0.825119	-0.2028	0.7184	0.9212	OSGIN1;OSGIN1;OSGIN1
cg16788865	12	0.0481136	0.825119	0.211	0.686	0.475
cg18624102	19	0.0482191	0.825119	-0.3426	0.538	0.8806	FBXO27
cg24007926	2	0.0482563	0.825119	-0.2826	0.5798	0.8624
cg12828656	5	0.0482779	0.825119	0.215	0.584	0.369	FSTL4
cg00278392	6	0.048282	0.825119	0.2046	0.5994	0.3948
cg14083146	20	0.0483214	0.825119	0.2054	0.649	0.4436	RALGAPA2
cg26968378	6	0.0483421	0.825119	0.2228	0.572	0.3492
cg13554018	9	0.048407	0.825119	-0.2274	0.4306	0.658	SPIN1
cg06060754	5	0.0484607	0.825119	0.2734	0.7358	0.4624	RGS14
cg06902099	6	0.0484872	0.825119	0.2032	0.4802	0.277	ANKS1A
cg13479204	17	0.0485276	0.825119	0.2016	0.6462	0.4446	HOXB3
cg12516954	5	0.0486071	0.825119	0.201	0.5662	0.3652	H2AFY;H2AFY;H2AFY;H2AFY
cg01827633	2	0.0486282	0.825119	0.2516	0.5828	0.3312	TTLL4
cg26381210	10	0.0486596	0.825119	0.2054	0.572	0.3666	BMPR1A
cg23731030	17	0.0486865	0.825119	0.229	0.4538	0.2248	ERBB2;ERBB2
rs1510189		0.0487318	0.825119	-0.2554	0.1278	0.3832
cg19240569	11	0.0487992	0.825119	-0.2004	0.4926	0.693	HRASLS2
cg16230352	8	0.0489006	0.825119	0.2094	0.5584	0.349
cg24693760	1	0.0489827	0.825119	-0.2358	0.4184	0.6542
cg11814087	5	0.0490398	0.825119	0.211	0.652	0.441	ZFR
cg06422467	6	0.0490756	0.825119	0.232	0.614	0.382
cg02796279	2	0.0491596	0.825119	0.2112	0.6736	0.4624
cg16602097	6	0.0492089	0.825119	0.2266	0.557	0.3304	NOTCH4
cg22504140	1	0.0493707	0.825119	-0.24	0.6074	0.8474
cg26934362	5	0.0494186	0.825119	-0.2328	0.595	0.8278	LPCAT1
